# Supplementary material for: The miR166–mRNA network regulates vascular tissue differentiation in Moso bamboo
Source: Front Genet. 2022 Aug 12;13:893956. doi: 10.3389/fgene.2022.893956 (PMC9412049; doi:10.3389/fgene.2022.893956)
Supplement: Supplementary file 1 [file Table2.XLSX]

## Sheet: Table S2
Table S2. Seven miR166s identified via small RNA sequencing using the underground thickening shoot samples of wild type (WT) Moso bamboo (Phyllostachys edulis) and a thick wall (TW) variant (P. edulis 'Pachyloen'). Five and three miRNAs that were overexpressed (TPM > 2,000) and extremely overexpressed (TPM > 10,000) throughout all stages in samples of the WT and the TW groups were written in bold…
miRNA	Mature sequence	Length (nt)	GC percentage (%)	Precursor sequence	Position	MFE (kcal/mol)	Targets	Expression (TPM)a											DEmiR? (U:up-regulated; D: down-regulated)
								TWS1	TWS2	TWS3	TWS4	TWS5	WTS1	WTS2	WTS3	WTS4	WTS5		WT	TW	WTTW
ped-miR166a-3p	UCGGACCAGGCUUCAUUCCCC	21	61.9048	GAAGGAUAUGAAACUAUUUGCUUGAGUGGAAUGUUGUCUGGUUCAAGGUCCUGCUUGUCAUUUGAGGAUGAUUUAUUACAUGAUUUUUUCAUUUUCUCUAAUCUACGGGAUCUCGGACCAGGCUUCAUUCCCCUCAGAGAUAGCUUCAAAUAUGAGAUCUAG	moso_draft_hic_scaffold_5: 48795595..48795756 (+)	-55.1	PH02Gene38420.t1,PH02Gene30661.t1,PH02Gene33200.t1,PH02Gene23548.t1,PH02Gene12827.t1,PH02Gene18415.t1,PH02Gene24877.t1,PH02Gene31932.t1,PH02Gene15644.t1,PH02Gene09060.t1,PH02Gene05700.t1,PH02Gene45551.t1,PH02Gene47906.t1,PH02Gene46333.t1,PH02Gene43342.t1,PH02Gene11634.t1,PH02Gene29772.t1,PH02Gene01968.t2,PH02Gene34818.t3,PH02Gene07610.t1,PH02Gene51096.t1,PH02Gene29629.t1,PH02Gene01912.t1,PH02Gene…	76412.3	82020.6	37069.2	31438.2	67658.9	92508.5	50408	120966	71133.6	43684.5		N	N	N
ped-miR166a-5p	GGAAUGUUGUCUGGUUCAAGG	21	47.619				PH02Gene44949.t1,PH02Gene51422.t1,PH02Gene47820.t1,PH02Gene22116.t1,PH02Gene30218.t1,PH02Gene12176.t1,PH02Gene12135.t1,PH02Gene24975.t1,PH02Gene25902.t1,PH02Gene22420.t2,PH02Gene40433.t1,PH02Gene16648.t1,PH02Gene06173.t1,PH02Gene43216.t1,PH02Gene43518.t1,PH02Gene09629.t1,PH02Gene01400.t1,PH02Gene44789.t1,PH02Gene25365.t1,PH02Gene47057.t1,PH02Gene22890.t1,PH02Gene49710.t1,PH02Gene38795.t1,PH02Gene…	149.908	94.7909	46.2478	135.082	46.2842	54.9802	35.9018	58.4214	34.2238	289.476		U (WTS5_vs_WTS4)	N	D (TWS5_vs_WTS5)
ped-miR166e-3p	CUCGGACCAGGCUUCAUUCCC	21	61.9048	AGCUUUUUACUUUUGAGGGGAAUGUUGUCUGGCUCGAGGUACAGAAACCUUGAGAUUUGAUCUGUAGAUUGAUCUCGGACCAGGCUUCAUUCCCCUCAAGUAAAGCUCCCAUG	moso_draft_hic_scaffold_17: 28026735..28026847 (-)	-50.6	PH02Gene30661.t1,PH02Gene33200.t1,PH02Gene38420.t1,PH02Gene24877.t1,PH02Gene40784.t1,PH02Gene18415.t1,PH02Gene12827.t1,PH02Gene18663.t1,PH02Gene39283.t1,PH02Gene45551.t1,PH02Gene46333.t1,PH02Gene11634.t1,PH02Gene43868.t1,PH02Gene31932.t1,PH02Gene07075.t1,PH02Gene05300.t1,PH02Gene05947.t2,PH02Gene14447.t1,PH02Gene01912.t1,PH02Gene02170.t1,PH02Gene28755.t1,PH02Gene29772.t1,PH02Gene06398.t1,PH02Gene…	77558.3	83490.5	37895.4	31949.8	67372.7	91250.1	50351	120040	70826.7	45309.9		N	N	N
ped-miR166e-5p	GGAAUGUUGUCUGGCUCGAGG	21	57.1429				PH02Gene17019.t1,PH02Gene28738.t1,PH02Gene07677.t1,PH02Gene40433.t1,PH02Gene22420.t2,PH02Gene02969.t1,PH02Gene40058.t1,PH02Gene44949.t1,PH02Gene30218.t1,PH02Gene22890.t1,PH02Gene20192.t1,PH02Gene38795.t1,PH02Gene24646.t1,PH02Gene39741.t1,PH02Gene43518.t1,PH02Gene05786.t1,PH02Gene05989.t2,PH02Gene06173.t1,PH02Gene27301.t1,PH02Gene44789.t1,PH02Gene01400.t1,PH02Gene09629.t1,PH02Gene18637.t1,PH02Gene…	61.412	85.5872	26.4694	68.8677	39.7109	54.6826	53.7089	88.6301	54.859	117.931		N	N	N
ped-miR166f	UCUCGGACCAGGCUUCAUUCC	21	57.1429	AGGGGAAGAGAGGGAAGCAUGGUGUCUGGAAUGGAGGCUGAUCCAAGAUCCUUGGUCCGAAAUAUUGUGUUUCUGUGUUUGUUGCCAAGGAUCUCGGACCAGGCUUCAUUCCUCACACCGAGCUUCCGCUGCGAGAUUGUGUUUC	moso_draft_hic_scaffold_12: 32572609..32572680 (+)	-68.3	PH02Gene36784.t1,PH02Gene40435.t1,PH02Gene07075.t1,PH02Gene31932.t1,PH02Gene37514.t1,PH02Gene17767.t4,PH02Gene02546.t1,PH02Gene04470.t1,PH02Gene32205.t1,PH02Gene46333.t1,PH02Gene11634.t1,PH02Gene15727.t1,PH02Gene25331.t1,PH02Gene23643.t1,PH02Gene37046.t1,PH02Gene10018.t1,PH02Gene33200.t1,PH02Gene38420.t1,PH02Gene24877.t1,PH02Gene01987.t1,PH02Gene19227.t1,PH02Gene47877.t1,PH02Gene00975.t1,PH02Gene…	7292.09	9803.71	5101.59	3495.3	5588.1	9889.83	5100.12	11707.2	7367.88	4295.55		N	N	N
ped-miR166h-3p	UCGGACCAGGCUUCAAUCCCU	21	57.1429	GGAUUGUUGUCUGGUUCAAGAUCUCCACGUACAUACGACAUGGAGGCACAUUUUGCUUGACAUGUUAUAUAUAUGGAGUGUAUGGCUUGGUGAUCUCGGACCAGGCUUCAAUCCCU	moso_draft_hic_scaffold_3: 17819934..17820050 (-)	-49.6	PH02Gene35341.t1,PH02Gene01414.t1,PH02Gene11634.t1,PH02Gene32230.t1,PH02Gene45551.t1,PH02Gene44790.t1,PH02Gene20626.t1,PH02Gene24820.t1,PH02Gene09060.t1,PH02Gene31932.t1,PH02Gene12827.t1,PH02Gene14854.t1,PH02Gene38420.t1,PH02Gene01141.t1,PH02Gene30661.t1,PH02Gene12681.t1,PH02Gene25719.t1,PH02Gene03334.t1,PH02Gene25975.t1,PH02Gene31027.t1,PH02Gene02305.t1,PH02Gene45934.t1,PH02Gene32231.t1,PH02Gene…	20295.4	18294.9	21314.3	12510.7	19060.4	15517.9	17062	10955	18967.6	15177.7		D (WTS3_vs_WTS2)	N	N
ped-miR166j	UCGGACCAGGCUUCAUUCCUC	21	57.1429	GGUGGUUUGUGGGGAAUGUUGGCUGGCUCGAGGCAUCCACGUCCAUGCCGGUCGGUCGCCGGCGGCUGGAAGCGUCGGACCAGGCUUCAUUCCUCGCAAACCGAU	moso_draft_hic_scaffold_3: 95971130..95971234 (-)	-60.3	PH02Gene04807.t1,PH02Gene27972.t1,PH02Gene47980.t1,PH02Gene40456.t1,PH02Gene01494.t1,PH02Gene06966.t1,PH02Gene42767.t1,PH02Gene13721.t1,PH02Gene20408.t1,PH02Gene05358.t3,PH02Gene21591.t1,PH02Gene27991.t2,PH02Gene27321.t1,PH02Gene21427.t1,PH02Gene33143.t1,PH02Gene27967.t1,PH02Gene13322.t1,PH02Gene30559.t1,PH02Gene24052.t1,PH02Gene30875.t1,PH02Gene37806.t1,PH02Gene02695.t1,PH02Gene02941.t1,PH02Gene…	3896.04	10018.6	3594.1	2177.04	4048.98	8989.53	3606.92	11697.3	6154.53	2610.62		N	N	N
