# Supplementary material for: The miR166–mRNA network regulates vascular tissue differentiation in Moso bamboo
Source: Front Genet. 2022 Aug 12;13:893956. doi: 10.3389/fgene.2022.893956 (PMC9412049; doi:10.3389/fgene.2022.893956)
Supplement: Supplementary file 2 [file Table3.xlsx]

## Sheet: Table S3
Table S3. 487 predicted targets of seven miR166s. TF, PK and TR targets were written in bold, red and italic, respectively.
Target genes	Family of targets	miR166s
PH02Gene38420	HB-HD-ZIP	ped-miR166a-3p; ped-miR166e-3p; ped-miR166f; ped-miR166h-3p; ped-miR166j
PH02Gene30661		ped-miR166a-3p; ped-miR166e-3p; ped-miR166h-3p; ped-miR166j
PH02Gene33200		ped-miR166a-3p; ped-miR166e-3p; ped-miR166f
PH02Gene23548	PHD	ped-miR166a-3p
PH02Gene12827		ped-miR166a-3p; ped-miR166e-3p; ped-miR166h-3p; ped-miR166j
PH02Gene18415		ped-miR166a-3p; ped-miR166e-3p; ped-miR166j
PH02Gene24877		ped-miR166a-3p; ped-miR166e-3p; ped-miR166f
PH02Gene31932	HB-HD-ZIP	ped-miR166a-3p; ped-miR166e-3p; ped-miR166f; ped-miR166h-3p; ped-miR166j
PH02Gene15644		ped-miR166a-3p
PH02Gene09060		ped-miR166a-3p; ped-miR166h-3p
PH02Gene05700		ped-miR166a-3p
PH02Gene45551		ped-miR166a-3p; ped-miR166e-3p; ped-miR166h-3p
PH02Gene47906		ped-miR166a-3p
PH02Gene46333		ped-miR166a-3p; ped-miR166e-3p; ped-miR166f; ped-miR166j
PH02Gene43342		ped-miR166a-3p
PH02Gene11634	HB-HD-ZIP	ped-miR166a-3p; ped-miR166e-3p; ped-miR166f; ped-miR166h-3p; ped-miR166j
PH02Gene29772		ped-miR166a-3p; ped-miR166e-3p; ped-miR166f; ped-miR166j
PH02Gene01968		ped-miR166a-3p; ped-miR166e-3p; ped-miR166h-3p; ped-miR166j
PH02Gene34818	HB-HD-ZIP	ped-miR166a-3p; ped-miR166e-3p; ped-miR166f; ped-miR166h-3p; ped-miR166j
PH02Gene07610	HB-HD-ZIP	ped-miR166a-3p; ped-miR166e-3p; ped-miR166f; ped-miR166h-3p; ped-miR166j
PH02Gene51096		ped-miR166a-3p; ped-miR166e-3p; ped-miR166h-3p; ped-miR166j
PH02Gene29629		ped-miR166a-3p; ped-miR166h-3p
PH02Gene01912		ped-miR166a-3p; ped-miR166e-3p; ped-miR166h-3p; ped-miR166j
PH02Gene26267		ped-miR166a-3p
PH02Gene02170		ped-miR166a-3p; ped-miR166e-3p
PH02Gene28755		ped-miR166a-3p; ped-miR166e-3p; ped-miR166h-3p
PH02Gene22720	HB-HD-ZIP	ped-miR166a-3p; ped-miR166e-3p; ped-miR166f; ped-miR166h-3p; ped-miR166j
PH02Gene47519		ped-miR166a-3p
PH02Gene47877		ped-miR166a-3p; ped-miR166e-3p; ped-miR166f
PH02Gene00975	HB-HD-ZIP	ped-miR166a-3p; ped-miR166e-3p; ped-miR166f; ped-miR166h-3p; ped-miR166j
PH02Gene03187		ped-miR166a-3p; ped-miR166e-3p; ped-miR166j
PH02Gene02462	SWI/SNF-SWI3	ped-miR166a-3p
PH02Gene28901		ped-miR166a-3p
PH02Gene31027		ped-miR166a-3p; ped-miR166e-3p
PH02Gene24736		ped-miR166a-3p; ped-miR166e-3p; ped-miR166f; ped-miR166h-3p
PH02Gene03334		ped-miR166a-3p; ped-miR166e-3p; ped-miR166f
PH02Gene33143		ped-miR166a-3p; ped-miR166h-3p
PH02Gene21427		ped-miR166a-3p; ped-miR166e-3p; ped-miR166f
PH02Gene42506		ped-miR166a-3p
PH02Gene21591	NAC	ped-miR166a-3p; ped-miR166e-3p; ped-miR166f
PH02Gene10168		ped-miR166a-3p; ped-miR166e-3p; ped-miR166f
PH02Gene41020		ped-miR166a-3p; ped-miR166e-3p; ped-miR166h-3p
PH02Gene20408	HB-HD-ZIP	ped-miR166a-3p
PH02Gene42767	CAMK_CDPK	ped-miR166a-5p; ped-miR166e-5p
PH02Gene13721	HB-HD-ZIP	ped-miR166a-5p; ped-miR166e-5p
PH02Gene27972		ped-miR166e-5p
PH02Gene01494		ped-miR166e-5p
PH02Gene36992		ped-miR166a-5p; ped-miR166e-5p
PH02Gene37806		ped-miR166a-5p; ped-miR166e-5p
PH02Gene30875		ped-miR166e-5p
PH02Gene17501	RLK-Pelle_LRR-III	ped-miR166e-5p
PH02Gene27967		ped-miR166e-5p
PH02Gene26263		ped-miR166a-5p; ped-miR166e-5p
PH02Gene05448	CAMTA	ped-miR166e-5p
PH02Gene12501		ped-miR166e-5p
PH02Gene40232		ped-miR166a-5p; ped-miR166e-5p
PH02Gene19642		ped-miR166e-5p
PH02Gene44949	CMGC_CLK	ped-miR166a-5p; ped-miR166e-5p
PH02Gene50872		ped-miR166e-5p
PH02Gene40058	SNF2	ped-miR166a-5p; ped-miR166e-5p;
PH02Gene40433		ped-miR166a-5p; ped-miR166e-5p
PH02Gene17019		ped-miR166a-5p; ped-miR166e-5p
PH02Gene18637	CAMK_CDPK	ped-miR166e-5p
PH02Gene48808		ped-miR166a-5p; ped-miR166e-5p
PH02Gene32830		ped-miR166a-5p; ped-miR166e-5p
PH02Gene36465		ped-miR166a-5p; ped-miR166e-5p
PH02Gene05989		ped-miR166e-5p
PH02Gene34142		ped-miR166e-5p
PH02Gene39741	CK1_CK1	ped-miR166e-5p
PH02Gene38795	RLK-Pelle_LRR-III	ped-miR166a-5p; ped-miR166e-5p
PH02Gene20192		ped-miR166a-5p; ped-miR166e-5p
PH02Gene47740		ped-miR166a-5p; ped-miR166e-5p
PH02Gene38963	GRAS	ped-miR166e-5p
PH02Gene46964	RLK-Pelle_WAK	ped-miR166e-5p
PH02Gene47564		ped-miR166a-5p; ped-miR166e-5p
PH02Gene02959		ped-miR166a-5p
PH02Gene39786		ped-miR166e-5p
PH02Gene40167		ped-miR166e-5p
PH02Gene39623		ped-miR166a-5p; ped-miR166e-5p
PH02Gene05360	MYB-related	ped-miR166a-5p; ped-miR166e-5p
PH02Gene42388	RLK-Pelle_SD-2b	ped-miR166e-5p
PH02Gene51253		ped-miR166e-5p
PH02Gene30111	PLATZ	ped-miR166e-5p
PH02Gene46418	RLK-Pelle_RLCK-IXb	ped-miR166a-5p; ped-miR166e-5p
PH02Gene06768		ped-miR166a-5p; ped-miR166e-5p
PH02Gene44468	RLK-Pelle_DLSV	ped-miR166a-5p; ped-miR166e-5p
PH02Gene47169		ped-miR166a-5p; ped-miR166e-5p
PH02Gene36698		ped-miR166e-5p
PH02Gene14681		ped-miR166a-5p; ped-miR166e-5p
PH02Gene09964		ped-miR166e-5p
PH02Gene29653		ped-miR166a-5p; ped-miR166e-5p
PH02Gene01443		ped-miR166e-5p
PH02Gene05235		ped-miR166e-5p
PH02Gene01470	MADS-MIKC	ped-miR166a-5p; ped-miR166e-5p
PH02Gene26682		ped-miR166a-5p; ped-miR166e-5p
PH02Gene39812		ped-miR166a-5p; ped-miR166e-5p
PH02Gene01863		ped-miR166e-5p
PH02Gene01363		ped-miR166e-5p
PH02Gene31314		ped-miR166a-5p; ped-miR166e-5p
PH02Gene44190	EIL	ped-miR166e-5p
PH02Gene41930		ped-miR166a-5p; ped-miR166e-5p
PH02Gene48800		ped-miR166e-5p
PH02Gene35505		ped-miR166a-5p; ped-miR166e-5p
PH02Gene07354		ped-miR166e-5p
PH02Gene08612		ped-miR166e-5p
PH02Gene17249		ped-miR166a-5p; ped-miR166e-5p
PH02Gene35223	RLK-Pelle_L-LEC	ped-miR166e-5p
PH02Gene36975		ped-miR166a-5p
PH02Gene41317		ped-miR166a-5p; ped-miR166e-5p
PH02Gene33690	CK1_CK1	ped-miR166a-5p; ped-miR166e-5p
PH02Gene28129	RLK-Pelle_SD-2b	ped-miR166a-5p; ped-miR166e-5p
PH02Gene35076	CAMK_CAMKL-CHK1	ped-miR166a-5p; ped-miR166e-5p
PH02Gene17955		ped-miR166a-5p; ped-miR166e-5p
PH02Gene31974		ped-miR166a-5p; ped-miR166e-5p
PH02Gene11129		ped-miR166e-5p
PH02Gene40151	RLK-Pelle_WAK	ped-miR166a-5p; ped-miR166e-5p
PH02Gene02504		ped-miR166a-5p; ped-miR166e-5p
PH02Gene35747	CAMK_CDPK	ped-miR166e-5p
PH02Gene16961		ped-miR166e-5p; ped-miR166f
PH02Gene36666		ped-miR166e-5p
PH02Gene19317		ped-miR166a-5p; ped-miR166e-5p
PH02Gene40438	CAMK_CDPK	ped-miR166a-5p
PH02Gene39326		ped-miR166e-5p
PH02Gene41079		ped-miR166a-5p; ped-miR166e-5p
PH02Gene29853		ped-miR166e-5p
PH02Gene43389		ped-miR166e-5p
PH02Gene21853	AGC_RSK-2	ped-miR166e-5p
PH02Gene18772		ped-miR166e-5p;
PH02Gene18071		ped-miR166e-5p
PH02Gene41809	CK1_CK1	ped-miR166a-5p; ped-miR166e-5p
PH02Gene06915		ped-miR166e-5p
PH02Gene21552	AGC_RSK-2	ped-miR166e-5p
PH02Gene10079		ped-miR166e-5p
PH02Gene24416		ped-miR166a-5p; ped-miR166e-5p
PH02Gene21097		ped-miR166a-5p; ped-miR166e-5p
PH02Gene11790		ped-miR166e-5p
PH02Gene18462		ped-miR166a-5p; ped-miR166e-5p
PH02Gene06897		ped-miR166e-5p
PH02Gene15966		ped-miR166e-5p
PH02Gene14391		ped-miR166a-5p
PH02Gene50670		ped-miR166a-5p
PH02Gene03884		ped-miR166a-5p
PH02Gene05692	CAMK_CDPK	ped-miR166a-5p
PH02Gene01522		ped-miR166a-5p
PH02Gene29522	CAMK_CDPK	ped-miR166a-5p
PH02Gene03482		ped-miR166a-5p
PH02Gene29694	RLK-Pelle_WAK	ped-miR166a-5p
PH02Gene16437	SET	ped-miR166a-5p
PH02Gene10023		ped-miR166a-5p; ped-miR166e-5p
PH02Gene30250		ped-miR166a-5p; ped-miR166e-5p
PH02Gene30832	HB-HD-ZIP	ped-miR166a-5p; ped-miR166e-5p
PH02Gene01837		ped-miR166a-5p; ped-miR166e-5p
PH02Gene14371	CMGC_MAPK	ped-miR166a-5p
PH02Gene21170	RLK-Pelle_DLSV	ped-miR166a-5p
PH02Gene25846		ped-miR166a-5p
PH02Gene16992		ped-miR166a-5p
PH02Gene38683		ped-miR166a-5p
PH02Gene31697	TKL-Pl-4	ped-miR166a-5p
PH02Gene42025		ped-miR166a-5p
PH02Gene08152	SET	ped-miR166a-5p
PH02Gene28945		ped-miR166a-5p; ped-miR166e-5p
PH02Gene16524		ped-miR166a-5p
PH02Gene38030		ped-miR166a-5p
PH02Gene51422		ped-miR166a-5p
PH02Gene47820		ped-miR166a-5p
PH02Gene22116		ped-miR166a-5p
PH02Gene12176		ped-miR166a-5p
PH02Gene12135	AGC_RSK-2	ped-miR166a-5p; ped-miR166e-5p
PH02Gene24975	RLK-Pelle_DLSV	ped-miR166a-5p; ped-miR166e-5p
PH02Gene25902		ped-miR166a-5p
PH02Gene16648		ped-miR166a-5p
PH02Gene43216	CAMK_CDPK	ped-miR166a-5p
PH02Gene43518		ped-miR166a-5p
PH02Gene09629		ped-miR166a-5p; ped-miR166e-5p
PH02Gene01400		ped-miR166a-5p
PH02Gene44789	CAMK_CAMKL-CHK1	ped-miR166a-5p
PH02Gene25365	RLK-Pelle_DLSV	ped-miR166a-5p
PH02Gene47057		ped-miR166a-5p; ped-miR166e-5p
PH02Gene49710	RLK-Pelle_DLSV	ped-miR166a-5p; ped-miR166e-5p
PH02Gene47712		ped-miR166a-5p
PH02Gene10301		ped-miR166a-5p
PH02Gene50481	RLK-Pelle_LRR-I-1	ped-miR166a-5p; ped-miR166e-5p
PH02Gene23796		ped-miR166a-5p; ped-miR166e-5p
PH02Gene02015		ped-miR166a-5p
PH02Gene06060		ped-miR166a-5p
PH02Gene25422		ped-miR166a-5p
PH02Gene37708		ped-miR166a-5p
PH02Gene35201		ped-miR166a-5p
PH02Gene31111		ped-miR166a-5p
PH02Gene05672		ped-miR166a-5p; ped-miR166e-5p
PH02Gene43367	RLK-Pelle_DLSV	ped-miR166a-5p
PH02Gene03237		ped-miR166a-5p; ped-miR166e-5p
PH02Gene29697	RLK-Pelle_WAK	ped-miR166a-5p; ped-miR166e-5p
PH02Gene14852		ped-miR166a-5p; ped-miR166e-5p
PH02Gene39510		ped-miR166a-5p
PH02Gene10557		ped-miR166a-5p; ped-miR166e-5p
PH02Gene42787		ped-miR166a-5p
PH02Gene19892	RLK-Pelle_DLSV	ped-miR166a-5p; ped-miR166e-5p
PH02Gene41707		ped-miR166a-5p
PH02Gene24745		ped-miR166a-5p
PH02Gene49561	RLK-Pelle_DLSV	ped-miR166a-5p
PH02Gene08268		ped-miR166a-5p; ped-miR166e-5p
PH02Gene12131		ped-miR166a-5p; ped-miR166
PH02Gene19180		ped-miR166a-5p
PH02Gene16304		ped-miR166a-5p; ped-miR166e-5p
PH02Gene30829	TLK	ped-miR166a-5p
PH02Gene13149		ped-miR166a-5p; ped-miR166e-5p
PH02Gene00710		ped-miR166a-5p
PH02Gene40070		ped-miR166a-5p
PH02Gene16488	RLK-Pelle_DLSV	ped-miR166a-5p; ped-miR166e-5p
PH02Gene44867	RLK-Pelle_DLSV	ped-miR166a-5p; ped-miR166e-5p
PH02Gene30708		ped-miR166a-5p; ped-miR166e-5p
PH02Gene43248		ped-miR166a-5p; ped-miR166e-5p
PH02Gene22470		ped-miR166a-5p
PH02Gene37267		ped-miR166a-5p
PH02Gene21433		ped-miR166a-5p; ped-miR166e-5p
PH02Gene22823		ped-miR166a-5p; ped-miR166e-5p
PH02Gene29698	RLK-Pelle_WAK	ped-miR166a-5p
PH02Gene23653		ped-miR166a-5p
PH02Gene42327	RLK-Pelle_DLSV	ped-miR166a-5p
PH02Gene34332		ped-miR166a-5p
PH02Gene47035		ped-miR166a-5p
PH02Gene43337		ped-miR166a-5p
PH02Gene31110		ped-miR166a-5p
PH02Gene41507		ped-miR166a-5p; ped-miR166e-5p
PH02Gene46460		ped-miR166a-5p; ped-miR166e-5p
PH02Gene46827		ped-miR166a-5p; ped-miR166e-5p
PH02Gene21167	RLK-Pelle_DLSV	ped-miR166a-5p
PH02Gene39302	AGC_RSK-2	ped-miR166a-5p; ped-miR166e-5p
PH02Gene24858		ped-miR166a-5p; ped-miR166e-5p
PH02Gene06249	RLK-Pelle_DLSV	ped-miR166a-5p
PH02Gene19773		ped-miR166a-5p
PH02Gene10671		ped-miR166a-5p
PH02Gene33426	RLK-Pelle_L-LEC	ped-miR166a-5p
PH02Gene44559		ped-miR166a-5p
PH02Gene11788		ped-miR166a-5p
PH02Gene06406		ped-miR166a-5p
PH02Gene25366	RLK-Pelle_DLSV	ped-miR166a-5p; ped-miR166e-5p
PH02Gene30981		ped-miR166a-5p
PH02Gene30837	RLK-Pelle_WAK	ped-miR166a-5p
PH02Gene51164		ped-miR166a-5p
PH02Gene08527	RLK-Pelle_WAK	ped-miR166a-5p
PH02Gene21622	RLK-Pelle_DLSV	ped-miR166a-5p
PH02Gene31141	RLK-Pelle_RLCK-VIIa-2	ped-miR166a-5p
PH02Gene31451	CAMK_CDPK	ped-miR166a-5p
PH02Gene09759		ped-miR166a-5p; ped-miR166e-5p
PH02Gene27702	RLK-Pelle_LRR-I-1	ped-miR166a-5p
PH02Gene17394		ped-miR166a-5p
PH02Gene02875		ped-miR166a-5p; ped-miR166e-5p
PH02Gene18939		ped-miR166a-5p
PH02Gene25600	AGC_RSK-2	ped-miR166a-5p
PH02Gene24831		ped-miR166a-5p
PH02Gene22888		ped-miR166a-5p
PH02Gene09796		ped-miR166a-5p
PH02Gene29245		ped-miR166a-5p
PH02Gene36324		ped-miR166a-5p
PH02Gene49819	RLK-Pelle_DLSV	ped-miR166a-5p
PH02Gene18231		ped-miR166a-5p
PH02Gene22440		ped-miR166a-5p
PH02Gene00480		ped-miR166a-5p
PH02Gene21624	RLK-Pelle_DLSV	ped-miR166a-5p; ped-miR166e-5p
PH02Gene29272	RLK-Pelle_WAK	ped-miR166a-5p; ped-miR166e-5p
PH02Gene25755		ped-miR166a-5p
PH02Gene29087		ped-miR166a-5p; ped-miR166e-5p
PH02Gene06217		ped-miR166a-5p
PH02Gene31870		ped-miR166a-5p
PH02Gene12879		ped-miR166a-5p
PH02Gene28086		ped-miR166a-5p
PH02Gene45958		ped-miR166a-5p
PH02Gene19897	RLK-Pelle_DLSV	ped-miR166a-5p
PH02Gene10894		ped-miR166a-5p
PH02Gene01205		ped-miR166a-5p
PH02Gene29727	RLK-Pelle_WAK	ped-miR166a-5p
PH02Gene37311		ped-miR166a-5p
PH02Gene21207		ped-miR166a-5p
PH02Gene35929		ped-miR166a-5p
PH02Gene08025		ped-miR166a-5p; ped-miR166e-5p
PH02Gene44761		ped-miR166a-5p
PH02Gene05331		ped-miR166a-5p
PH02Gene38580		ped-miR166a-5p; ped-miR166e-5p
PH02Gene21620	RLK-Pelle_DLSV	ped-miR166a-5p; ped-miR166e-5p
PH02Gene32521		ped-miR166a-5p; ped-miR166e-5p
PH02Gene36732		ped-miR166a-5p
PH02Gene13888		ped-miR166e-5p
PH02Gene48854	RLK-Pelle_DLSV	ped-miR166e-5p
PH02Gene20454		ped-miR166e-5p
PH02Gene45352	RLK-Pelle_SD-2b	ped-miR166e-5p
PH02Gene29699	RLK-Pelle_WAK	ped-miR166e-5p
PH02Gene21625	RLK-Pelle_DLSV	ped-miR166e-5p
PH02Gene31505		ped-miR166e-5p
PH02Gene09582		ped-miR166e-5p
PH02Gene18771		ped-miR166e-5p
PH02Gene27704	RLK-Pelle_LRR-I-1	ped-miR166e-5p
PH02Gene42910		ped-miR166e-5p
PH02Gene46695		ped-miR166e-5p
PH02Gene35340		ped-miR166e-5p
PH02Gene05067	RLK-Pelle_Extensin	ped-miR166e-5p
PH02Gene47889		ped-miR166e-5p
PH02Gene02559		ped-miR166e-5p
PH02Gene17395		ped-miR166e-5p
PH02Gene20928		ped-miR166e-5p
PH02Gene14218		ped-miR166e-5p
PH02Gene33987	RLK-Pelle_DLSV	ped-miR166e-5p
PH02Gene18194		ped-miR166e-5p
PH02Gene04317	CAMK_CAMKL-CHK1	ped-miR166e-5p
PH02Gene26338		ped-miR166e-5p
PH02Gene13156	AGC_RSK-2	ped-miR166e-5p
PH02Gene28738		ped-miR166e-5p
PH02Gene24646		ped-miR166e-5p
PH02Gene05786	Others	ped-miR166e-5p
PH02Gene27301		ped-miR166e-5p
PH02Gene44470	RLK-Pelle_DLSV	ped-miR166e-5p
PH02Gene17158		ped-miR166e-5p
PH02Gene44520	AGC_RSK-2	ped-miR166e-5p
PH02Gene37330		ped-miR166e-5p
PH02Gene28586		ped-miR166e-5p
PH02Gene03426		ped-miR166e-5p
PH02Gene07260	Others	ped-miR166e-5p
PH02Gene45194		ped-miR166e-5p
PH02Gene29780		ped-miR166e-5p
PH02Gene47321		ped-miR166e-5p
PH02Gene18041		ped-miR166e-5p
PH02Gene02645	RLK-Pelle_LRR-III	ped-miR166e-5p
PH02Gene30481	RLK-Pelle_LRR-II	ped-miR166e-5p
PH02Gene45405	mTERF	ped-miR166e-5p
PH02Gene35961	CAMK_CDPK	ped-miR166e-5p
PH02Gene25220	RLK-Pelle_DLSV	ped-miR166e-5p
PH02Gene42927	CAMK_CDPK	ped-miR166e-5p
PH02Gene41021		ped-miR166e-5p
PH02Gene48386		ped-miR166e-5p
PH02Gene20944	CAMK_CDPK	ped-miR166e-5p
PH02Gene26709	CAMK_CDPK	ped-miR166e-5p
PH02Gene34292		ped-miR166e-5p
PH02Gene22970	PHD	ped-miR166e-5p
PH02Gene24527	RLK-Pelle_PERK-1	ped-miR166e-5p
PH02Gene17735	CAMK_CDPK	ped-miR166e-5p
PH02Gene46369	CAMK_CDPK	ped-miR166e-5p
PH02Gene49548	mTERF	ped-miR166e-5p
PH02Gene40452	MYB-related	ped-miR166e-5p
PH02Gene36908		ped-miR166e-5p
PH02Gene43892		ped-miR166e-5p
PH02Gene30290		ped-miR166e-3p
PH02Gene34212	RLK-Pelle_URK-1	ped-miR166e-3p
PH02Gene19650		ped-miR166e-3p
PH02Gene16096		ped-miR166e-3p; ped-miR166f
PH02Gene06104	RLK-Pelle_LRR-XII-1	ped-miR166e-3p
PH02Gene25620		ped-miR166e-3p
PH02Gene48423	CAMK_CDPK	ped-miR166e-3p
PH02Gene08669	RLK-Pelle_DLSV	ped-miR166e-3p
PH02Gene11937	CAMK_CDPK	ped-miR166e-3p
PH02Gene29894		ped-miR166e-3p; ped-miR166f
PH02Gene08947		ped-miR166e-3p; ped-miR166f
PH02Gene09656		ped-miR166e-3p; ped-miR166h-3p
PH02Gene42660		ped-miR166e-3p
PH02Gene19373		ped-miR166e-3p; ped-miR166f
PH02Gene16604		ped-miR166e-3p
PH02Gene35773		ped-miR166e-3p; ped-miR166f
PH02Gene13293		ped-miR166e-3p; ped-miR166f
PH02Gene10659	RLK-Pelle_LRR-XI-1	ped-miR166e-3p; ped-miR166f
PH02Gene09536	CK1_CK1	ped-miR166e-3p; ped-miR166f
PH02Gene15116		ped-miR166e-3p; ped-miR166f
PH02Gene11276		ped-miR166e-3p; ped-miR166f
PH02Gene16622		ped-miR166e-3p
PH02Gene14928		ped-miR166e-3p; ped-miR166f
PH02Gene00177	RLK-Pelle_RLCK-VIIa-2	ped-miR166e-3p; ped-miR166f
PH02Gene40784		ped-miR166e-3p; ped-miR166f
PH02Gene18663		ped-miR166e-3p
PH02Gene39283		ped-miR166e-3p; ped-miR166h-3p
PH02Gene43868		ped-miR166e-3p
PH02Gene07075		ped-miR166e-3p
PH02Gene05300		ped-miR166f
PH02Gene05947		ped-miR166f
PH02Gene14447		ped-miR166f
PH02Gene06398		ped-miR166f
PH02Gene04406		ped-miR166f
PH02Gene44684		ped-miR166f
PH02Gene11277		ped-miR166f
PH02Gene25168		ped-miR166f
PH02Gene15619		ped-miR166f
PH02Gene02629		ped-miR166f
PH02Gene21634	Others	ped-miR166f
PH02Gene43598		ped-miR166f
PH02Gene32384		ped-miR166f
PH02Gene24460		ped-miR166f
PH02Gene12271	RLK-Pelle_RLCK-XII-1	ped-miR166f
PH02Gene41221		ped-miR166f
PH02Gene28153		ped-miR166f
PH02Gene36404	Others	ped-miR166f
PH02Gene22800	RLK-Pelle_PERK-1	ped-miR166f
PH02Gene03242		ped-miR166f
PH02Gene11328		ped-miR166f
PH02Gene06272		ped-miR166f
PH02Gene40184		ped-miR166f
PH02Gene33942	RLK-Pelle_RLCK-XII-1	ped-miR166f
PH02Gene01207		ped-miR166f
PH02Gene26933	Others	ped-miR166f
PH02Gene47129		ped-miR166f
PH02Gene06828		ped-miR166f
PH02Gene07055		ped-miR166f
PH02Gene44687		ped-miR166f
PH02Gene10295		ped-miR166f
PH02Gene32772	RLK-Pelle_PERK-1	ped-miR166f
PH02Gene36784		ped-miR166f
PH02Gene40435		ped-miR166f
PH02Gene37514		ped-miR166f
PH02Gene17767		ped-miR166f
PH02Gene02546		ped-miR166f
PH02Gene04470	RLK-Pelle_LRR-VIII-1	ped-miR166f
PH02Gene32205		ped-miR166f
PH02Gene15727		ped-miR166f
PH02Gene25331		ped-miR166f
PH02Gene23643	bZIP	ped-miR166f
PH02Gene37046		ped-miR166f
PH02Gene10018		ped-miR166f
PH02Gene01987		ped-miR166f
PH02Gene19227	RLK-Pelle_LRR-VI-2	ped-miR166h-3p
PH02Gene12087		ped-miR166h-3p
PH02Gene50327		ped-miR166h-3p
PH02Gene39103		ped-miR166h-3p
PH02Gene39584		ped-miR166h-3p
PH02Gene36938		ped-miR166h-3p
PH02Gene43515		ped-miR166h-3p
PH02Gene39909		ped-miR166h-3p
PH02Gene10136		ped-miR166h-3p
PH02Gene30922		ped-miR166h-3p
PH02Gene34226		ped-miR166h-3p
PH02Gene47381		ped-miR166h-3p
PH02Gene10019		ped-miR166h-3p
PH02Gene35577		ped-miR166h-3p
PH02Gene02695		ped-miR166h-3p
PH02Gene43111		ped-miR166h-3p
PH02Gene09613	bHLH	ped-miR166h-3p
PH02Gene10017		ped-miR166h-3p
PH02Gene49666		ped-miR166h-3p
PH02Gene35576		ped-miR166h-3p
PH02Gene03311		ped-miR166h-3p
PH02Gene17801	CMGC_CK2	ped-miR166h-3p
PH02Gene07561		ped-miR166h-3p
PH02Gene32716		ped-miR166h-3p
PH02Gene42086	HMG	ped-miR166h-3p
PH02Gene04807		ped-miR166j
PH02Gene47980		ped-miR166j
PH02Gene06966	CAMK_CDPK	ped-miR166j
PH02Gene05358		ped-miR166j
PH02Gene27991		ped-miR166j
PH02Gene27321		ped-miR166j
PH02Gene24052		ped-miR166j
PH02Gene02941		ped-miR166j
PH02Gene21672		ped-miR166j
PH02Gene47970		ped-miR166j
PH02Gene21736		ped-miR166j
PH02Gene36049		ped-miR166j
PH02Gene36753		ped-miR166j
PH02Gene15922	NAC	ped-miR166j
PH02Gene10460		ped-miR166j
PH02Gene13300		ped-miR166j
PH02Gene04263	NAC	ped-miR166j
PH02Gene37760		ped-miR166j
PH02Gene04264	NAC	ped-miR166j
PH02Gene28887		ped-miR166j
PH02Gene30108		ped-miR166j
PH02Gene47179		ped-miR166j
PH02Gene37631		ped-miR166j
PH02Gene44825		ped-miR166j
PH02Gene39631		ped-miR166j
PH02Gene48133		ped-miR166j
PH02Gene07219		ped-miR166j
PH02Gene03332		ped-miR166j
PH02Gene03966		ped-miR166j
PH02Gene41186		ped-miR166j
PH02Gene36652		ped-miR166j
PH02Gene01643		ped-miR166j
PH02Gene14110	RLK-Pelle_RLCK-XI	ped-miR166j
PH02Gene01495		ped-miR166j
PH02Gene49339	RLK-Pelle_LRR-XII-1	ped-miR166j
PH02Gene31332		ped-miR166j
PH02Gene47782		ped-miR166j
PH02Gene05086		ped-miR166j
PH02Gene25881		ped-miR166j
PH02Gene29928	MYB	ped-miR166j
PH02Gene01369	NAC	ped-miR166j
PH02Gene13482	DDT	ped-miR166j
PH02Gene40399		ped-miR166j
PH02Gene37838		ped-miR166j
PH02Gene32706	RLK-Pelle_RLCK-XI	ped-miR166j
PH02Gene09295	SET	ped-miR166j
PH02Gene19958		ped-miR166j
