# Supplementary material for: The miR166–mRNA network regulates vascular tissue differentiation in Moso bamboo
Source: Front Genet. 2022 Aug 12;13:893956. doi: 10.3389/fgene.2022.893956 (PMC9412049; doi:10.3389/fgene.2022.893956)
Supplement: Supplementary file 4 [file Table4.XLSX]

## Sheet: Table S4
Table S4. 423 miRNA-mRNA pairs composed of five overexpressed (TPM > 2,000) miRNAs and their predicted targets. Out of 235 target genes, 71 (30.21%) were differentially expressed in 13 pairwise combinations from the wild-type (WT) Moso bamboo and its thick-wall (TW) variant. TF, PK and TR targets were written in bold, red and italic, respectively. a Average of the data.
miRNAs	Target genes				Expressions of the target genes differentially expressed at five stages in the WT and the TW groupsa											Up-regulated (U) and/or down- regulated (D) expressions of the target genes in 13 pairwise combinations from the WT and TW groups
	Target genes	Family of targets	DEGs ? (N: No; Y: Yes)		WTS1	WTS2	WTS3	WTS4	WTS5	TWS1	TWS2	TWS3	TWS4	TWS5		WTS2_vs_WTS1	WTS3_vs_WTS2	WTS4_vs_WTS3	WTS5_vs_WTS4	TWS2_vs_TWS1	TWS3_vs_TWS2	TWS4_vs_TWS3	TWS5_vs_TWS4	WTS1_vs_TWS1	WTS2_vs_TWS2	WTS3_vs_TWS3	WTS4_vs_TWS4	WTS5_vs_TWS5
ped-miR166a-3p	PH02Gene38420	HB-HD-ZIP	Y		65.5643	115.14	198.888	238.158	197.996	46.2703	179.149	214.845	250.572	138.952				U		U
ped-miR166a-3p	PH02Gene30661		N
ped-miR166a-3p	PH02Gene33200		N
ped-miR166a-3p	PH02Gene23548	PHD	Y		0.164318	0.852364	0.921945	1.46212	1.40649	0.057124	0.876445	1.92638	1.4647	1.01791				U		U						U
ped-miR166a-3p	PH02Gene12827		N
ped-miR166a-3p	PH02Gene18415		N
ped-miR166a-3p	PH02Gene24877		N
ped-miR166a-3p	PH02Gene31932	HB-HD-ZIP	N
ped-miR166a-3p	PH02Gene15644		N
ped-miR166a-3p	PH02Gene09060		Y		1.13682	5.12135	6.87706	11.8356	13.1409	0.95569	7.69458	19.3751	16.2826	10.5615		U		U		U						U
ped-miR166a-3p	PH02Gene05700		N
ped-miR166a-3p	PH02Gene45551		Y		3.02264	5.3491	5.20574	7.25068	7.94173	1.41226	6.49404	7.22153	7.87689	5.55662						U
ped-miR166a-3p	PH02Gene47906		N
ped-miR166a-3p	PH02Gene46333		N
ped-miR166a-3p	PH02Gene43342		N
ped-miR166a-3p	PH02Gene11634	HB-HD-ZIP	N
ped-miR166a-3p	PH02Gene29772		N
ped-miR166a-3p	PH02Gene01968		N
ped-miR166a-3p	PH02Gene34818	HB-HD-ZIP	Y		4.27992	2.97807	3.04589	3.8206	4.54673	6.27678	3.65654	5.51723	6.64526	4.91701						D						U
ped-miR166a-3p	PH02Gene07610	HB-HD-ZIP	Y		15.9291	26.1732	53.2029	76.4283	81.135	11.4077	55.7153	77.7176	81.8512	42.2567				U		U					U	U
ped-miR166a-3p	PH02Gene51096		Y		1.17037	0.576967	6.25763	0.374536	0.373205	0.0519517	0.145861	0.708578	0.220634	0.507288							U	D		D
ped-miR166a-3p	PH02Gene29629		Y		3.87211	13.5791	26.2102	41.1624	33.111	2.0817	23.0967	76.0596	57.9405	30.0591		U		U		U	U					U
ped-miR166a-3p	PH02Gene01912		Y		2.90939	3.31581	0.838705	0.003218	0.014247	0.0296287	0.090751	0.0627323	0.00642933	0.019858										D
ped-miR166a-3p	PH02Gene26267		N
ped-miR166a-3p	PH02Gene02170		N
ped-miR166a-3p	PH02Gene28755		N
ped-miR166a-3p	PH02Gene22720	HB-HD-ZIP	N
ped-miR166a-3p	PH02Gene47519		N
ped-miR166a-3p	PH02Gene47877		N
ped-miR166a-3p	PH02Gene00975	HB-HD-ZIP	N
ped-miR166a-3p	PH02Gene03187		Y		2.88109	3.41882	3.38125	4.57028	5.57875	1.59241	4.94093	6.14865	4.98043	4.30869						U
ped-miR166a-3p	PH02Gene02462	SWI/SNF-SWI3	N
ped-miR166a-3p	PH02Gene28901		Y		1.39164	1.9823	3.1515	3.35454	3.65681	0.484954	2.42173	3.59268	3.20705	2.65813						U
ped-miR166a-3p	PH02Gene31027		N
ped-miR166a-3p	PH02Gene24736		Y		10.3456	22.8313	14.2344	27.3805	36.2846	12.6644	31.3755	20.1273	30.5113	18.7821				U		U
ped-miR166a-3p	PH02Gene03334		N
ped-miR166a-3p	PH02Gene33143		Y		3.20392	0.603305	0.531307	0.409765	0.30322	1.95404	0.49822	0.336956	0.361668	0.664143		D				D
ped-miR166a-3p	PH02Gene21427		Y		4.30497	0.983859	0.607499	0.792929	0.958677	7.83773	0.810124	0.809449	0.820913	0.762618						D
ped-miR166a-3p	PH02Gene42506		N
ped-miR166a-3p	PH02Gene21591	NAC	Y		0.095896	0.298496	0.328556	0.919749	0.839794	0	0.484837	0.962755	0.620951	0.613036						U						U
ped-miR166a-3p	PH02Gene10168		Y		1.90142	3.99458	3.19987	3.44211	4.46545	2.72135	3.81492	5.78859	5.23241	3.85289												U
ped-miR166a-3p	PH02Gene41020		N
ped-miR166a-3p	PH02Gene20408	HB-HD-ZIP	Y		0.682159	0.499432	0.280678	0.67813	0.747636	0.768489	0.470318	1.21063	1.30723	0.581536						D	U					U
ped-miR166a-3p	PH02Gene42767	CAMK_CDPK	N
ped-miR166a-3p	PH02Gene13721	HB-HD-ZIP	Y		22.0719	58.6795	97.6793	150.27	164.131	13.9681	116.269	123.177	130.347	78.8918		U		U		U					U
ped-miR166a-3p	PH02Gene37775	RLK-Pelle_RLCK-VIIa-2	Y		30.2171	18.4897	17.331	13.6998	14.4834	38.2912	15.6006	13.1344	10.6829	13.9622						D
ped-miR166a-3p	PH02Gene27972		N
ped-miR166a-3p	PH02Gene01494		N
ped-miR166a-3p	PH02Gene36992		N
ped-miR166a-3p	PH02Gene37806		N
ped-miR166a-3p	PH02Gene30875		N
ped-miR166a-3p	PH02Gene17501	RLK-Pelle_LRR-III	Y		0.233122	0.312014	0.551404	6.27959	7.80433	0.149163	5.8212	5.36796	8.66864	6.96284				U		U		U			U	U
ped-miR166a-3p	PH02Gene30559		N
ped-miR166a-3p	PH02Gene13322	C2H2	N
ped-miR166a-3p	PH02Gene27967		N
ped-miR166a-3p	PH02Gene26627		N
ped-miR166a-3p	PH02Gene20317	EIL	N
ped-miR166a-3p	PH02Gene26263		N
ped-miR166a-3p	PH02Gene08544	CAMTA	Y		19.8742	14.6602	13.6414	13.3928	10.8549	19.0108	13.1819	9.98475	10.3251	12.0889						D
ped-miR166a-3p	PH02Gene05448	CAMTA	Y		15.7606	6.61022	5.96181	5.50501	6.14949	25.6055	7.07404	4.11881	4.37717	5.23909		D				D
ped-miR166a-3p	PH02Gene22408	HB-HD-ZIP	N
ped-miR166a-3p	PH02Gene42089		N
ped-miR166a-3p	PH02Gene12501		N
ped-miR166a-3p	PH02Gene40232		N
ped-miR166a-3p	PH02Gene29781		N
ped-miR166a-3p	PH02Gene00852		N
ped-miR166a-3p	PH02Gene19642		N
ped-miR166e-3p	PH02Gene30661		N
ped-miR166e-3p	PH02Gene33200		N
ped-miR166e-3p	PH02Gene38420	HB-HD-ZIP	Y		65.5643	115.14	198.888	238.158	197.996	46.2703	179.149	214.845	250.572	138.952				U		U
ped-miR166e-3p	PH02Gene24877		N
ped-miR166e-3p	PH02Gene40784		N
ped-miR166e-3p	PH02Gene18415		N
ped-miR166e-3p	PH02Gene12827		N
ped-miR166e-3p	PH02Gene18663		Y		0.0319713	0.007231	0.336343	1.25682	2.31025	0	0.608875	1.40037	2.59315	1.81314						U		U			U
ped-miR166e-3p	PH02Gene39283		N
ped-miR166e-3p	PH02Gene45551		Y		3.02264	5.3491	5.20574	7.25068	7.94173	1.41226	6.49404	7.22153	7.87689	5.55662						U
ped-miR166e-3p	PH02Gene46333		N
ped-miR166e-3p	PH02Gene11634	HB-HD-ZIP	N
ped-miR166e-3p	PH02Gene43868		Y		107.1	113.035	121.847	93.6921	90.5661	163.914	94.5507	64.0827	59.4829	90.9339				D		D						D
ped-miR166e-3p	PH02Gene31932	HB-HD-ZIP	N
ped-miR166e-3p	PH02Gene07075		N
ped-miR166e-3p	PH02Gene05300		Y		57.2913	95.0487	112.897	89.7827	94.7826	77.3189	91.2359	83.1483	84.3213	86.4611				D								D
ped-miR166e-3p	PH02Gene05947		Y		7.51432	10.4745	12.2281	9.53336	8.79572	12.5011	7.08167	5.98963	6.24862	8.52874				D		D						D
ped-miR166e-3p	PH02Gene14447		N
ped-miR166e-3p	PH02Gene01912		Y		2.90939	3.31581	0.838705	0.003218	0.014247	0.0296287	0.090751	0.0627323	0.00642933	0.019858										D
ped-miR166e-3p	PH02Gene02170		N
ped-miR166e-3p	PH02Gene28755		N
ped-miR166e-3p	PH02Gene29772		N
ped-miR166e-3p	PH02Gene06398		Y		56.614	54.3458	39.9655	41.9369	35.3879	68.4974	44.9554	42.633	36.7825	42.3686						D
ped-miR166e-3p	PH02Gene04406		Y		2.51215	1.03112	0.795852	0.745216	0.536804	2.42241	0.707378	0.495573	0.837053	0.932811		D				D						D
ped-miR166e-3p	PH02Gene44684		N
ped-miR166e-3p	PH02Gene11277		N
ped-miR166e-3p	PH02Gene34818	HB-HD-ZIP	Y		4.27992	2.97807	3.04589	3.8206	4.54673	6.27678	3.65654	5.51723	6.64526	4.91701						D						U
ped-miR166e-3p	PH02Gene07610	HB-HD-ZIP	Y		15.9291	26.1732	53.2029	76.4283	81.135	11.4077	55.7153	77.7176	81.8512	42.2567				U		U					U	U
ped-miR166e-3p	PH02Gene01968		N
ped-miR166e-3p	PH02Gene25168		N
ped-miR166e-3p	PH02Gene51096		Y		1.17037	0.576967	6.25763	0.374536	0.373205	0.0519517	0.145861	0.708578	0.220634	0.507288							U	D		D
ped-miR166e-3p	PH02Gene15619		Y		2.4082	1.5854	2.64789	2.69558	4.26959	2.12145	2.1509	4.24572	4.3257	3.29967				U								U
ped-miR166e-3p	PH02Gene31027		N
ped-miR166e-3p	PH02Gene03334		N
ped-miR166e-3p	PH02Gene22720	HB-HD-ZIP	N
ped-miR166e-3p	PH02Gene02629		N
ped-miR166e-3p	PH02Gene47877		N
ped-miR166e-3p	PH02Gene21634	Others	N
ped-miR166e-3p	PH02Gene00975	HB-HD-ZIP	N
ped-miR166e-3p	PH02Gene03187		Y		2.88109	3.41882	3.38125	4.57028	5.57875	1.59241	4.94093	6.14865	4.98043	4.30869						U
ped-miR166e-3p	PH02Gene20408	HB-HD-ZIP	Y		0.682159	0.499432	0.280678	0.67813	0.747636	0.768489	0.470318	1.21063	1.30723	0.581536						D	U					U
ped-miR166e-3p	PH02Gene41020		N
ped-miR166e-3p	PH02Gene10168		Y		1.90142	3.99458	3.19987	3.44211	4.46545	2.72135	3.81492	5.78859	5.23241	3.85289												U
ped-miR166e-3p	PH02Gene13721	HB-HD-ZIP	Y		22.0719	58.6795	97.6793	150.27	164.131	13.9681	116.269	123.177	130.347	78.8918		U		U		U					U
ped-miR166e-3p	PH02Gene01494		N
ped-miR166e-3p	PH02Gene27972		N
ped-miR166e-3p	PH02Gene43598		N
ped-miR166e-3p	PH02Gene32384		Y		0.436039	0.921708	1.49518	1.20026	1.54523	0.0737477	1.09414	1.80171	1.35755	1.28207						U
ped-miR166e-3p	PH02Gene24460		Y		7.81228	10.6257	14.1997	9.45317	10.2878	12.6338	8.97354	7.17869	6.81833	9.06364				D								D
ped-miR166e-3p	PH02Gene12271	RLK-Pelle_RLCK-XII-1	Y		3.00275	6.76441	12.4158	15.6301	16.7855	2.22387	12.071	19.7793	22.9896	14.3913		U		U		U						U
ped-miR166e-3p	PH02Gene42506		N
ped-miR166e-3p	PH02Gene21591	NAC	Y		0.095896	0.298496	0.328556	0.919749	0.839794	0	0.484837	0.962755	0.620951	0.613036						U						U
ped-miR166e-3p	PH02Gene37806		N
ped-miR166e-3p	PH02Gene13322	C2H2	N
ped-miR166e-3p	PH02Gene41221		N
ped-miR166e-3p	PH02Gene30559		N
ped-miR166e-3p	PH02Gene27967		N
ped-miR166e-3p	PH02Gene28153		N
ped-miR166e-3p	PH02Gene36404	Others	N
ped-miR166e-3p	PH02Gene22800	RLK-Pelle_PERK-1	N
ped-miR166e-3p	PH02Gene03242		N
ped-miR166e-3p	PH02Gene11328		N
ped-miR166e-3p	PH02Gene06272		Y		3.14123	2.0454	0.872463	0.650572	0.571642	0.921549	0.564873	1.39696	1.03545	0.007915										D
ped-miR166e-3p	PH02Gene05448	CAMTA	Y		15.7606	6.61022	5.96181	5.50501	6.14949	25.6055	7.07404	4.11881	4.37717	5.23909		D				D
ped-miR166e-3p	PH02Gene22408	HB-HD-ZIP	N
ped-miR166e-3p	PH02Gene40184		Y		0.00884967	0.0172607	0.1708	0.687024	1.29914	0	0.26064	1.00424	1.66978	1.5373				U		U		U				U
ped-miR166e-3p	PH02Gene42089		N
ped-miR166e-3p	PH02Gene26627		N
ped-miR166e-3p	PH02Gene33942	RLK-Pelle_RLCK-XII-1	Y		4.3451	11.6974	16.1948	17.5611	18.8847	2.95288	15.7112	26.3223	21.3697	15.2709						U
ped-miR166e-3p	PH02Gene01207		N
ped-miR166e-3p	PH02Gene20317	EIL	N
ped-miR166e-3p	PH02Gene26263		N
ped-miR166e-3p	PH02Gene40232		N
ped-miR166e-3p	PH02Gene26933	Others	N
ped-miR166e-3p	PH02Gene29781		N
ped-miR166e-3p	PH02Gene47129		N
ped-miR166e-3p	PH02Gene06828		Y		0.428702	0.382372	0.970977	1.25387	1.47707	0.0991937	0.786192	1.82649	3.96885	2.43195						U		U					U
ped-miR166e-3p	PH02Gene00852		N
ped-miR166e-3p	PH02Gene07055		Y		0.272325	0.136077	0.290092	0.346397	0.662318	0.174653	0.39888	0.569628	1.37074	1.01622								U					U
ped-miR166e-3p	PH02Gene44687		N
ped-miR166e-3p	PH02Gene10295		N
ped-miR166e-3p	PH02Gene32772	RLK-Pelle_PERK-1	N
ped-miR166e-3p	PH02Gene12501		N
ped-miR166f	PH02Gene36784		N
ped-miR166f	PH02Gene40435		N
ped-miR166f	PH02Gene07075		N
ped-miR166f	PH02Gene31932	HB-HD-ZIP	N
ped-miR166f	PH02Gene37514		N
ped-miR166f	PH02Gene17767		Y		42.715	15.3127	24.5725	19.9592	26.7473	62.789	28.4484	14.76	14.9981	28.9656		D	U	D		D						D
ped-miR166f	PH02Gene02546		N
ped-miR166f	PH02Gene04470	RLK-Pelle_LRR-VIII-1	N
ped-miR166f	PH02Gene32205		N
ped-miR166f	PH02Gene46333		N
ped-miR166f	PH02Gene11634	HB-HD-ZIP	N
ped-miR166f	PH02Gene15727		N
ped-miR166f	PH02Gene25331		N
ped-miR166f	PH02Gene23643	bZIP	Y		1.12531	1.52417	1.92167	1.70744	2.43832	0.614717	1.98509	2.67699	2.34258	1.90404						U
ped-miR166f	PH02Gene37046		N
ped-miR166f	PH02Gene10018		N
ped-miR166f	PH02Gene33200		N
ped-miR166f	PH02Gene38420	HB-HD-ZIP	Y		65.5643	115.14	198.888	238.158	197.996	46.2703	179.149	214.845	250.572	138.952				U		U
ped-miR166f	PH02Gene24877		N
ped-miR166f	PH02Gene01987		Y		16.2802	9.55376	17.1919	4.35124	5.82698	14.7527	6.30964	5.40579	4.94505	10.4453						D							U
ped-miR166f	PH02Gene19227	RLK-Pelle_LRR-VI-2	N
ped-miR166f	PH02Gene47877		N
ped-miR166f	PH02Gene00975	HB-HD-ZIP	N
ped-miR166f	PH02Gene12087		Y		0.0193627	0.00731767	0.0414737	1.78833	3.26993	0	2.47421	2.07337	3.53587	2.16386				U		U		U			U	U
ped-miR166f	PH02Gene50327		N
ped-miR166f	PH02Gene22720	HB-HD-ZIP	N
ped-miR166f	PH02Gene02629		N
ped-miR166f	PH02Gene39103		N
ped-miR166f	PH02Gene24283		Y		9.27166	4.41054	3.54844	0.893348	1.67523	7.00723	1.60498	1.7102	1.17444	1.42057		D	D			D					D
ped-miR166f	PH02Gene39584		N
ped-miR166f	PH02Gene31027		N
ped-miR166f	PH02Gene36938		N
ped-miR166f	PH02Gene15619		Y		2.4082	1.5854	2.64789	2.69558	4.26959	2.12145	2.1509	4.24572	4.3257	3.29967				U								U
ped-miR166f	PH02Gene43515		Y		1.43689	3.49566	3.1601	4.71052	5.09607	1.12412	3.73611	4.729	6.79944	4.80787		U		U		U
ped-miR166f	PH02Gene39909		Y		43.4496	14.6588	15.6352	10.3989	16.0124	28.8978	18.0388	8.05849	12.6237	17.6405		D		D			D					D	U
ped-miR166f	PH02Gene10136		N
ped-miR166f	PH02Gene30922		N
ped-miR166f	PH02Gene29772		N
ped-miR166f	PH02Gene34226		N
ped-miR166f	PH02Gene07610	HB-HD-ZIP	Y		15.9291	26.1732	53.2029	76.4283	81.135	11.4077	55.7153	77.7176	81.8512	42.2567				U		U					U	U
ped-miR166f	PH02Gene34818	HB-HD-ZIP	Y		4.27992	2.97807	3.04589	3.8206	4.54673	6.27678	3.65654	5.51723	6.64526	4.91701						D						U
ped-miR166f	PH02Gene25168		N
ped-miR166f	PH02Gene05300		Y		57.2913	95.0487	112.897	89.7827	94.7826	77.3189	91.2359	83.1483	84.3213	86.4611				D								D
ped-miR166f	PH02Gene05947		Y		7.51432	10.4745	12.2281	9.53336	8.79572	12.5011	7.08167	5.98963	6.24862	8.52874				D		D						D
ped-miR166f	PH02Gene47381		Y		0.80785	1.66723	2.04549	2.70409	1.6971	0.570091	2.26768	3.75261	2.64309	1.78054						U						U
ped-miR166f	PH02Gene10019		N
ped-miR166f	PH02Gene03242		N
ped-miR166f	PH02Gene11328		N
ped-miR166f	PH02Gene28153		N
ped-miR166f	PH02Gene22800	RLK-Pelle_PERK-1	N
ped-miR166f	PH02Gene35577		N
ped-miR166f	PH02Gene36404	Others	N
ped-miR166f	PH02Gene02695		Y		1.21105	10.0121	10.221	12.5872	12.1436	0.69406	11.8577	16.0688	15.1133	7.56328		U		U		U
ped-miR166f	PH02Gene43111		N
ped-miR166f	PH02Gene09613	bHLH	Y		1.07985	0.80005	1.12721	1.14312	1.57419	0.396094	1.48358	2.34127	1.57315	0.663982						U						U
ped-miR166f	PH02Gene13322	C2H2	N
ped-miR166f	PH02Gene10017		N
ped-miR166f	PH02Gene41221		N
ped-miR166f	PH02Gene49666		N
ped-miR166f	PH02Gene35576		N
ped-miR166f	PH02Gene12271	RLK-Pelle_RLCK-XII-1	Y		3.00275	6.76441	12.4158	15.6301	16.7855	2.22387	12.071	19.7793	22.9896	14.3913		U		U		U						U
ped-miR166f	PH02Gene03311		N
ped-miR166f	PH02Gene17801	CMGC_CK2	Y		12.8621	8.61998	6.71787	10.3324	10.8916	9.0824	12.4496	15.7983	11.7677	7.92486			D	U								U
ped-miR166f	PH02Gene21591	NAC	Y		0.095896	0.298496	0.328556	0.919749	0.839794	0	0.484837	0.962755	0.620951	0.613036						U						U
ped-miR166f	PH02Gene13721	HB-HD-ZIP	Y		22.0719	58.6795	97.6793	150.27	164.131	13.9681	116.269	123.177	130.347	78.8918		U		U		U					U
ped-miR166f	PH02Gene20408	HB-HD-ZIP	Y		0.682159	0.499432	0.280678	0.67813	0.747636	0.768489	0.470318	1.21063	1.30723	0.581536						D	U					U
ped-miR166f	PH02Gene41020		N
ped-miR166f	PH02Gene10168		Y		1.90142	3.99458	3.19987	3.44211	4.46545	2.72135	3.81492	5.78859	5.23241	3.85289												U
ped-miR166f	PH02Gene32384		Y		0.436039	0.921708	1.49518	1.20026	1.54523	0.0737477	1.09414	1.80171	1.35755	1.28207						U
ped-miR166f	PH02Gene07561		N
ped-miR166f	PH02Gene32772	RLK-Pelle_PERK-1	N
ped-miR166f	PH02Gene32716		Y		10.7206	3.89918	1.01537	1.21557	1.54814	9.52117	2.98701	1.10394	1.72596	1.52787						D
ped-miR166f	PH02Gene12501		N
ped-miR166f	PH02Gene40232		N
ped-miR166f	PH02Gene26933	Others	N
ped-miR166f	PH02Gene29781		N
ped-miR166f	PH02Gene42086	HMG	Y		0.493498	0.329491	0.44049	0.46949	0.717087	0.153851	0.585958	1.53253	1.37593	0.82464												U
ped-miR166f	PH02Gene40250		Y		1.18227	2.11322	1.82302	4.88749	5.03484	0.811961	3.28532	3.09765	3.46093	5.42135						U
ped-miR166f	PH02Gene21729		N
ped-miR166f	PH02Gene43114		Y		6.70767	6.70572	7.82324	6.58072	5.73863	8.50624	5.23857	4.58485	4.43181	5.70704												D
ped-miR166f	PH02Gene07055		Y		0.272325	0.136077	0.290092	0.346397	0.662318	0.174653	0.39888	0.569628	1.37074	1.01622								U					U
ped-miR166f	PH02Gene06169		N
ped-miR166f	PH02Gene24106		N
ped-miR166f	PH02Gene26627		N
ped-miR166f	PH02Gene33942	RLK-Pelle_RLCK-XII-1	Y		4.3451	11.6974	16.1948	17.5611	18.8847	2.95288	15.7112	26.3223	21.3697	15.2709						U
ped-miR166f	PH02Gene11723	C2C2-YABBY	N
ped-miR166f	PH02Gene01207		N
ped-miR166f	PH02Gene18908		Y		1.95927	4.55101	31.9528	5.34389	4.76854	0.300374	4.5045	6.44125	7.88069	17.3056						U			U	D				U
ped-miR166f	PH02Gene09003		N
ped-miR166f	PH02Gene44299		N
ped-miR166f	PH02Gene33061		Y		0.275128	1.32579	1.27637	1.64335	1.55011	0.417238	1.10259	2.02375	2.01416	1.32691		U
ped-miR166f	PH02Gene26263		N
ped-miR166f	PH02Gene06272		Y		3.14123	2.0454	0.872463	0.650572	0.571642	0.921549	0.564873	1.39696	1.03545	0.007915										D
ped-miR166f	PH02Gene05448	CAMTA	Y		15.7606	6.61022	5.96181	5.50501	6.14949	25.6055	7.07404	4.11881	4.37717	5.23909		D				D
ped-miR166f	PH02Gene22408	HB-HD-ZIP	N
ped-miR166f	PH02Gene33459		N
ped-miR166f	PH02Gene35578		N
ped-miR166f	PH02Gene42089		N
ped-miR166h-3p	PH02Gene35341		N
ped-miR166h-3p	PH02Gene01414		Y		0.46364	2.07598	1.7026	1.84388	2.54196	0.314325	1.58312	2.91218	2.74241	1.68551		U		U		U						U
ped-miR166h-3p	PH02Gene11634	HB-HD-ZIP	N
ped-miR166h-3p	PH02Gene32230		N
ped-miR166h-3p	PH02Gene45551		Y		3.02264	5.3491	5.20574	7.25068	7.94173	1.41226	6.49404	7.22153	7.87689	5.55662						U
ped-miR166h-3p	PH02Gene44790	RLK-Pelle_RLCK-VIII	N
ped-miR166h-3p	PH02Gene20626	B3	Y		1.97154	4.3658	4.81344	6.63787	8.78018	1.66566	10.1451	31.4331	21.7152	13.6181		U		U		U						U
ped-miR166h-3p	PH02Gene24820		N
ped-miR166h-3p	PH02Gene09060		Y		1.13682	5.12135	6.87706	11.8356	13.1409	0.95569	7.69458	19.3751	16.2826	10.5615		U		U		U						U
ped-miR166h-3p	PH02Gene31932	HB-HD-ZIP	N
ped-miR166h-3p	PH02Gene12827		N
ped-miR166h-3p	PH02Gene14854		N
ped-miR166h-3p	PH02Gene38420	HB-HD-ZIP	Y		65.5643	115.14	198.888	238.158	197.996	46.2703	179.149	214.845	250.572	138.952				U		U
ped-miR166h-3p	PH02Gene01141	AUX/IAA	Y		28.0569	25.5259	11.6324	8.82381	15.2687	4.85594	23.5485	22.4022	36.2044	25.8294						U				D			U
ped-miR166h-3p	PH02Gene30661		N
ped-miR166h-3p	PH02Gene12681	RLK-Pelle_RLCK-IXb	Y		39.6107	54.0557	54.0833	47.929	52.0275	37.9635	38.9873	32.8911	27.4515	57.9126				D								D
ped-miR166h-3p	PH02Gene25719		N
ped-miR166h-3p	PH02Gene03334		N
ped-miR166h-3p	PH02Gene25975		N
ped-miR166h-3p	PH02Gene31027		N
ped-miR166h-3p	PH02Gene02305		N
ped-miR166h-3p	PH02Gene45934		N
ped-miR166h-3p	PH02Gene32231		Y		1.84283	1.18594	1.36617	2.05694	1.86267	1.45337	1.65093	3.07435	2.42986	1.73817				U								U
ped-miR166h-3p	PH02Gene22720	HB-HD-ZIP	N
ped-miR166h-3p	PH02Gene05024		N
ped-miR166h-3p	PH02Gene00975	HB-HD-ZIP	N
ped-miR166h-3p	PH02Gene21634	Others	N
ped-miR166h-3p	PH02Gene16180		N
ped-miR166h-3p	PH02Gene14970		N
ped-miR166h-3p	PH02Gene26574		Y		1.6309	0.690555	0.556458	0.527196	0.486164	1.77831	0.448786	0.499549	0.628717	0.515579						D
ped-miR166h-3p	PH02Gene28755		N
ped-miR166h-3p	PH02Gene43158		N
ped-miR166h-3p	PH02Gene01912		Y		2.90939	3.31581	0.838705	0.003218	0.014247	0.0296287	0.090751	0.0627323	0.00642933	0.019858										D
ped-miR166h-3p	PH02Gene15773		Y		4.94459	2.31054	2.64215	2.47613	2.05902	4.05797	3.08568	3.4601	2.42165	2.05653		D
ped-miR166h-3p	PH02Gene32668		N
ped-miR166h-3p	PH02Gene01968		N
ped-miR166h-3p	PH02Gene34818	HB-HD-ZIP	Y		4.27992	2.97807	3.04589	3.8206	4.54673	6.27678	3.65654	5.51723	6.64526	4.91701						D						U
ped-miR166h-3p	PH02Gene07610	HB-HD-ZIP	Y		15.9291	26.1732	53.2029	76.4283	81.135	11.4077	55.7153	77.7176	81.8512	42.2567				U		U					U	U
ped-miR166h-3p	PH02Gene51096		Y		1.17037	0.576967	6.25763	0.374536	0.373205	0.0519517	0.145861	0.708578	0.220634	0.507288							U	D		D
ped-miR166h-3p	PH02Gene29629		Y		3.87211	13.5791	26.2102	41.1624	33.111	2.0817	23.0967	76.0596	57.9405	30.0591		U		U		U	U					U
ped-miR166h-3p	PH02Gene27967		N
ped-miR166h-3p	PH02Gene30559		N
ped-miR166h-3p	PH02Gene10814		N
ped-miR166h-3p	PH02Gene37994		N
ped-miR166h-3p	PH02Gene13322	C2H2	N
ped-miR166h-3p	PH02Gene18407		Y		0.20816	0.337736	0.248822	0.46553	0.585252	0.119075	0.298338	0.787958	0.943627	0.804969												U
ped-miR166h-3p	PH02Gene22800	RLK-Pelle_PERK-1	N
ped-miR166h-3p	PH02Gene15782		N
ped-miR166h-3p	PH02Gene24819		N
ped-miR166h-3p	PH02Gene37775	RLK-Pelle_RLCK-VIIa-2	Y		30.2171	18.4897	17.331	13.6998	14.4834	38.2912	15.6006	13.1344	10.6829	13.9622						D
ped-miR166h-3p	PH02Gene40456		N
ped-miR166h-3p	PH02Gene27972		N
ped-miR166h-3p	PH02Gene01494		N
ped-miR166h-3p	PH02Gene10168		Y		1.90142	3.99458	3.19987	3.44211	4.46545	2.72135	3.81492	5.78859	5.23241	3.85289												U
ped-miR166h-3p	PH02Gene20408	HB-HD-ZIP	Y		0.682159	0.499432	0.280678	0.67813	0.747636	0.768489	0.470318	1.21063	1.30723	0.581536						D	U					U
ped-miR166h-3p	PH02Gene42767	CAMK_CDPK	N
ped-miR166h-3p	PH02Gene13721	HB-HD-ZIP	Y		22.0719	58.6795	97.6793	150.27	164.131	13.9681	116.269	123.177	130.347	78.8918		U		U		U					U
ped-miR166h-3p	PH02Gene21591	NAC	Y		0.095896	0.298496	0.328556	0.919749	0.839794	0	0.484837	0.962755	0.620951	0.613036						U						U
ped-miR166h-3p	PH02Gene00852		N
ped-miR166h-3p	PH02Gene48866		N
ped-miR166h-3p	PH02Gene06828		Y		0.428702	0.382372	0.970977	1.25387	1.47707	0.0991937	0.786192	1.82649	3.96885	2.43195						U		U					U
ped-miR166h-3p	PH02Gene40232		N
ped-miR166h-3p	PH02Gene29781		N
ped-miR166h-3p	PH02Gene18558		N
ped-miR166h-3p	PH02Gene32772	RLK-Pelle_PERK-1	N
ped-miR166h-3p	PH02Gene22408	HB-HD-ZIP	N
ped-miR166h-3p	PH02Gene38378		N
ped-miR166h-3p	PH02Gene26263		N
ped-miR166h-3p	PH02Gene14168	AP2/ERF-ERF	Y		51.4661	18.1307	26.1752	10.8276	10.6306	39.6462	12.0165	12.6152	18.136	18.5255						D								U
ped-miR166h-3p	PH02Gene20317	EIL	N
ped-miR166j	PH02Gene04807		Y		35.0727	34.8635	44.6112	43.6227	38.0559	40.1271	37.4778	40.6072	31.6908	46.4725				D								D
ped-miR166j	PH02Gene27972		N
ped-miR166j	PH02Gene47980		N
ped-miR166j	PH02Gene40456		N
ped-miR166j	PH02Gene01494		N
ped-miR166j	PH02Gene06966	CAMK_CDPK	N
ped-miR166j	PH02Gene42767	CAMK_CDPK	N
ped-miR166j	PH02Gene13721	HB-HD-ZIP	Y		22.0719	58.6795	97.6793	150.27	164.131	13.9681	116.269	123.177	130.347	78.8918		U		U		U					U
ped-miR166j	PH02Gene20408	HB-HD-ZIP	Y		0.682159	0.499432	0.280678	0.67813	0.747636	0.768489	0.470318	1.21063	1.30723	0.581536						D	U					U
ped-miR166j	PH02Gene05358		N
ped-miR166j	PH02Gene21591	NAC	Y		0.095896	0.298496	0.328556	0.919749	0.839794	0	0.484837	0.962755	0.620951	0.613036						U						U
ped-miR166j	PH02Gene27991		N
ped-miR166j	PH02Gene27321		N
ped-miR166j	PH02Gene21427		Y		4.30497	0.983859	0.607499	0.792929	0.958677	7.83773	0.810124	0.809449	0.820913	0.762618						D
ped-miR166j	PH02Gene33143		Y		3.20392	0.603305	0.531307	0.409765	0.30322	1.95404	0.49822	0.336956	0.361668	0.664143		D				D
ped-miR166j	PH02Gene27967		N
ped-miR166j	PH02Gene13322	C2H2	N
ped-miR166j	PH02Gene30559		N
ped-miR166j	PH02Gene24052		N
ped-miR166j	PH02Gene30875		N
ped-miR166j	PH02Gene37806		N
ped-miR166j	PH02Gene02695		Y		1.21105	10.0121	10.221	12.5872	12.1436	0.69406	11.8577	16.0688	15.1133	7.56328		U		U		U
ped-miR166j	PH02Gene02941		Y		5.99156	3.08063	4.18592	2.14025	2.28203	4.81909	2.41516	1.91578	1.91427	2.25024						D
ped-miR166j	PH02Gene21672		N
ped-miR166j	PH02Gene47970		N
ped-miR166j	PH02Gene36992		N
ped-miR166j	PH02Gene22800	RLK-Pelle_PERK-1	N
ped-miR166j	PH02Gene28153		N
ped-miR166j	PH02Gene21736		N
ped-miR166j	PH02Gene36049		N
ped-miR166j	PH02Gene36753		N
ped-miR166j	PH02Gene38378		N
ped-miR166j	PH02Gene22408	HB-HD-ZIP	N
ped-miR166j	PH02Gene05448	CAMTA	Y		15.7606	6.61022	5.96181	5.50501	6.14949	25.6055	7.07404	4.11881	4.37717	5.23909		D				D
ped-miR166j	PH02Gene15922	NAC	N
ped-miR166j	PH02Gene10460		N
ped-miR166j	PH02Gene13300		N
ped-miR166j	PH02Gene04263	NAC	N
ped-miR166j	PH02Gene26263		N
ped-miR166j	PH02Gene20317	EIL	N
ped-miR166j	PH02Gene07055		Y		0.272325	0.136077	0.290092	0.346397	0.662318	0.174653	0.39888	0.569628	1.37074	1.01622								U					U
ped-miR166j	PH02Gene29781		N
ped-miR166j	PH02Gene40232		N
ped-miR166j	PH02Gene37760		N
ped-miR166j	PH02Gene04264	NAC	N
ped-miR166j	PH02Gene28887		Y		1.99253	1.39281	4.11111	1.8451	2.59227	0.753374	2.62828	2.72814	3.37749	3.36977						U
ped-miR166j	PH02Gene32772	RLK-Pelle_PERK-1	N
ped-miR166j	PH02Gene12827		N
ped-miR166j	PH02Gene18415		N
ped-miR166j	PH02Gene30108		N
ped-miR166j	PH02Gene47179		N
ped-miR166j	PH02Gene01141	AUX/IAA	Y		28.0569	25.5259	11.6324	8.82381	15.2687	4.85594	23.5485	22.4022	36.2044	25.8294						U				D			U
ped-miR166j	PH02Gene30661		N
ped-miR166j	PH02Gene38420	HB-HD-ZIP	Y		65.5643	115.14	198.888	238.158	197.996	46.2703	179.149	214.845	250.572	138.952				U		U
ped-miR166j	PH02Gene37631		N
ped-miR166j	PH02Gene44825		N
ped-miR166j	PH02Gene39631		N
ped-miR166j	PH02Gene48133		N
ped-miR166j	PH02Gene46827		N
ped-miR166j	PH02Gene07219		N
ped-miR166j	PH02Gene03332		N
ped-miR166j	PH02Gene39283		N
ped-miR166j	PH02Gene03966		Y		0.10601	0.110528	0.102669	0.837153	1.43171	0.070617	1.00718	0.552403	4.12261	3.33572						U	D	U			U		U	U
ped-miR166j	PH02Gene11634	HB-HD-ZIP	N
ped-miR166j	PH02Gene46333		N
ped-miR166j	PH02Gene41186		Y		35.2523	34.5113	34.1439	37.5375	13.6792	23.8272	44.1288	45.7237	27.5428	33.0491								D	U				D
ped-miR166j	PH02Gene36652		N
ped-miR166j	PH02Gene44790	RLK-Pelle_RLCK-VIII	N
ped-miR166j	PH02Gene32205		N
ped-miR166j	PH02Gene01643		Y		0.152686	1.17778	2.37165	1.84297	2.08793	0.0717597	1.60862	2.70789	3.1281	2.60324		U				U						U
ped-miR166j	PH02Gene37514		N
ped-miR166j	PH02Gene14110	RLK-Pelle_RLCK-XI	Y		0.244037	0.436672	0.232257	0.685662	0.770057	0.543446	0.423232	0.469591	0.139013	1.11064													D
ped-miR166j	PH02Gene01495		Y		9.60762	11.443	10.4334	9.00773	7.44618	9.28354	6.73415	10.0596	8.10405	8.964						D
ped-miR166j	PH02Gene49339	RLK-Pelle_LRR-XII-1	N
ped-miR166j	PH02Gene31932	HB-HD-ZIP	N
ped-miR166j	PH02Gene31332		N
ped-miR166j	PH02Gene47782		N
ped-miR166j	PH02Gene01912		Y		2.90939	3.31581	0.838705	0.003218	0.014247	0.0296287	0.090751	0.0627323	0.00642933	0.019858										D
ped-miR166j	PH02Gene15773		Y		4.94459	2.31054	2.64215	2.47613	2.05902	4.05797	3.08568	3.4601	2.42165	2.05653		D
ped-miR166j	PH02Gene05086		N
ped-miR166j	PH02Gene05300		Y		57.2913	95.0487	112.897	89.7827	94.7826	77.3189	91.2359	83.1483	84.3213	86.4611				D								D
ped-miR166j	PH02Gene25881		N
ped-miR166j	PH02Gene05947		Y		7.51432	10.4745	12.2281	9.53336	8.79572	12.5011	7.08167	5.98963	6.24862	8.52874				D		D						D
ped-miR166j	PH02Gene51096		Y		1.17037	0.576967	6.25763	0.374536	0.373205	0.0519517	0.145861	0.708578	0.220634	0.507288							U	D		D
ped-miR166j	PH02Gene34818	HB-HD-ZIP	Y		4.27992	2.97807	3.04589	3.8206	4.54673	6.27678	3.65654	5.51723	6.64526	4.91701						D						U
ped-miR166j	PH02Gene07610	HB-HD-ZIP	Y		15.9291	26.1732	53.2029	76.4283	81.135	11.4077	55.7153	77.7176	81.8512	42.2567				U		U					U	U
ped-miR166j	PH02Gene25168		N
ped-miR166j	PH02Gene01968		N
ped-miR166j	PH02Gene29772		N
ped-miR166j	PH02Gene29928	MYB	N
ped-miR166j	PH02Gene03334		N
ped-miR166j	PH02Gene01369	NAC	N
ped-miR166j	PH02Gene25719		N
ped-miR166j	PH02Gene13482	DDT	N
ped-miR166j	PH02Gene31027		N
ped-miR166j	PH02Gene40399		N
ped-miR166j	PH02Gene28901		Y		1.39164	1.9823	3.1515	3.35454	3.65681	0.484954	2.42173	3.59268	3.20705	2.65813						U
ped-miR166j	PH02Gene37838		N
ped-miR166j	PH02Gene39103		N
ped-miR166j	PH02Gene03187		Y		2.88109	3.41882	3.38125	4.57028	5.57875	1.59241	4.94093	6.14865	4.98043	4.30869						U
ped-miR166j	PH02Gene32706	RLK-Pelle_RLCK-XI	N
ped-miR166j	PH02Gene09295	SET	N
ped-miR166j	PH02Gene00975	HB-HD-ZIP	N
ped-miR166j	PH02Gene22720	HB-HD-ZIP	N
ped-miR166j	PH02Gene19958		N
