# Supplementary material for: The miR166–mRNA network regulates vascular tissue differentiation in Moso bamboo
Source: Front Genet. 2022 Aug 12;13:893956. doi: 10.3389/fgene.2022.893956 (PMC9412049; doi:10.3389/fgene.2022.893956)
Supplement: Supplementary file 5 [file Table1.XLSX]

## Sheet: Table S1-1
Table S1-1. Sequences of miR166 mimics and two targets verified using the dual-luciferase reporter assay.
Mimics/plasmid		miRNA/gene	Sequences (5´-3´)
miRNA
	NC mimics	——	TTGTACTACACAAAAGTACTG
	ped-miR166a-3p mimics	ped-miR166a-3p	TCGGACCAGGCTTCATTCCCCC
	ped-miR166h-3p mimics	ped-miR166h-3p	TCGGACCAGGCTTCAATCCCT
	ped-miR166j-3p mimics	ped-miR166j-3p	TCGGACCAGGCTTCATTCCTT
target
	PeHOX32-WT	PH02Gene31932.t1	gctagcAGCTGGTCTACTCGCCATCGCTGAGGAGACCTTGGCAGAGTTCCTGTCCAAGGCGACGGGAACTGCTGTCGATTGGGTGCAAATGGTTGGGATGAAGCCTGGTCCGGATTCCATTGGAATCATTGCTGTTTCGCACAATTGTAGTGGCGTAGCAGCACGAGCTTGTGGCCTTGTGAGCCTTGAGCCCACAAAGGTCGCTGctcgag
	PeHOX32-MUT		gctagcAGCTGGTCTACTCGCCATCGCTGAGGAGACCTTGGCAGAGTTCCTGTCCAAGGCGACGGGAACTGCTGTCGATTGGGTGCAAATGGTTGGGGCAGGATGCAACTTAGATTCCATTGGAATCATTGCTGTTTCGCACAATTGTAGTGGCGTAGCAGCACGAGCTTGTGGCCTTGTGAGCCTTGAGCCCACAAAGGTCGCTGctcgag
	PeHOX10-WT	PH02Gene00975.t1	gctagcTCTAAGGAATGCAAGTAACCCATCTGGGCTCCTTTCAATTGCAGAGGAGACCTTGACAGAGTTCCTCTCAAAGGCTACTGGGACAGCTATTGATTGGGTCCAGATGCCTGGGATGAAGCCTGGTCCGGATTCAGTTGGTATTGTGGCCATTTCACATGGTTGCCGTGGTGTTGCTGCCCGTGCCTGTGGTTTGGTGAATCctcgag
	PeHOX10-MUT		gctagcTCTAAGGAATGCAAGTAACCCATCTGGGCTCCTTTCAATTGCAGAGGAGACCTTGACAGAGTTCCTCTCAAAGGCTACTGGGACAGCTATTGATTGGGTCCAGATGCCTAAAGCAGGATTCAACTTAGATTCAGTTGGTATTGTGGCCATTTCACATGGTTGCCGTGGTGTTGCTGCCCGTGCCTGTGGTTTGGTGAATCctcgag

## Sheet: Table S1-2
Table S1-2. Information of primer pairs used for the transient expression assay.
Gene	Primer sequences	Product size (bp)	Target fragment	Target sequences
miR166	F: agaacacgggggacgagctcAGCTATTTGCTTCTGAGTGG	162	ped-miR166a-3p	GAAGGATATGAAACTATTTGCTTGAGTGGAATGTTGTCTGGTTCAAGGTCCTGCTTGTCATTTGAGGATGATTTATTACATGATTTTTTCATTTTCTCTAATCTACGGGATCTCGGACCAGGCTTCATTCCCCTCAGAGATAGCTTCAAATATGAGATCTAG
	R: tagtccattctagaggatccGCTATCTCTGAGGGGAATGA
PeHOX10	F: acgggggactcttgaccatgCTAAGGAATGCAAGTAACC	198	PH02Gene00975.t1	CTAAGGAATGCAAGTAACCCATCTGGGCTCCTTTCAATTGCAGAGGAGACCTTGACAGAGTTCCTCTCAAAGGCTACTGGGACAGCTATTGATTGGGTCCAGATGCCTGGGATGAAGCCTGGTCCGGATTCAGTTGGTATTGTGGCCATTTCACATGGTTGCCGTGGTGTTGCTGCCCGTGCCTGTGGTTTGGTGAAT
	R: ttgaaggttgtcatactagtATTCACCAAACCACAGGCAC
PeHOX32	F: acgggggactcttgaccatgCAAAGGGACGCGAACAACC	201	PH02Gene31932.t1	CAAAGGGACGCGAACAACCCAGCTGGTCTACTCGCCATCGCTGAGGAGACCTTGGCAGAGTTCCTGTCCAAGGCGACGGGAACTGCTGTCGATTGGGTGCAAATGGTTGGGATGAAGCCTGGTCCGGATTCCATTGGAATCATTGCTGTTTCGCACAATTGTAGTGGCGTAGCAGCACGAGCTTGTGGCCTTGTGAGCCTT
	R: ttgaaggttgtcatactagtAAGGCTCACAAGGCCACAAG
