# Supplementary material for: The miR166–mRNA network regulates vascular tissue differentiation in Moso bamboo
Source: Front Genet. 2022 Aug 12;13:893956. doi: 10.3389/fgene.2022.893956 (PMC9412049; doi:10.3389/fgene.2022.893956)
Supplement: Supplementary file 6 [file Table5.XLSX]

## Sheet: Table S5-1
Table S5-1. A total of 23 miR166-mRNA pairs were confirmed bydegradome dataset. None of three miR166s were differentially expressed; out of eight target genes, three (37.50%) were differentially expressed in 13 pairwise combinations from the the WT and the TW groups. a Everage of the data.
Pair	miRNA		Expressiona (TPM)											Target gene		Expressiona (FPKM)
			TWS1	TWS2	TWS3	TWS4	TWS5	WTS1	WTS2	WTS3	WTS4	WTS5				TWS1	TWS2	TWS3	TWS4	TWS5	WTS1	WTS2	WTS3	WTS4	WTS5
ped-miR166a-3p-PH02Gene20408.t1	ped-miR166a-3p		76412.3	82020.6	37069.2	31438.2	67658.9	92508.5	50408	120966	71133.6	43684.5		PH02Gene20408.t1		0.768489	0.470318	1.21063	1.30723	0.581536	0.682159	0.499432	0.280678	0.67813	0.747636
ped-miR166a-3p-PH02Gene22408.t1	ped-miR166a-3p		76412.3	82020.6	37069.2	31438.2	67658.9	92508.5	50408	120966	71133.6	43684.5		PH02Gene22408.t1		45.0554	70.8467	49.8753	60.5069	58.2096	47.3748	61.8015	58.2147	69.4962	80.5632
ped-miR166a-3p-PH02Gene22720.t1	ped-miR166a-3p		76412.3	82020.6	37069.2	31438.2	67658.9	92508.5	50408	120966	71133.6	43684.5		PH02Gene22720.t1		40.1777	53.2002	50.5188	60.7605	45.7682	44.0481	41.5012	42.9056	57.081	67.7815
ped-miR166a-3p-PH02Gene31932.t1	ped-miR166a-3p		76412.3	82020.6	37069.2	31438.2	67658.9	92508.5	50408	120966	71133.6	43684.5		PH02Gene31932.t1		129.46	144.167	107.092	126.572	119.368	136.447	119.785	125.286	156.765	139.388
ped-miR166a-3p-PH02Gene34818.t3	ped-miR166a-3p		76412.3	82020.6	37069.2	31438.2	67658.9	92508.5	50408	120966	71133.6	43684.5		PH02Gene34818.t3		6.27678	3.65654	5.51723	6.64526	4.91701	4.27992	2.97807	3.04589	3.8206	4.54673
ped-miR166a-3p-PH02Gene38420.t1	ped-miR166a-3p		76412.3	82020.6	37069.2	31438.2	67658.9	92508.5	50408	120966	71133.6	43684.5		PH02Gene38420.t1		46.2703	179.149	214.845	250.572	138.952	65.5643	115.14	198.888	238.158	197.996
ped-miR166h-3p-PH02Gene00975.t1	ped-miR166h-3p		20295.4	18294.9	21314.3	12510.7	19060.4	15517.9	17062	10955	18967.6	15177.7		PH02Gene00975.t1		19.3607	24.8842	31.5886	29.4009	23.5291	22.4694	23.0053	25.3129	30.8266	30.1462
ped-miR166h-3p-PH02Gene34818.t3	ped-miR166h-3p		20295.4	18294.9	21314.3	12510.7	19060.4	15517.9	17062	10955	18967.6	15177.7		PH02Gene34818.t3		6.27678	3.65654	5.51723	6.64526	4.91701	4.27992	2.97807	3.04589	3.8206	4.54673
ped-miR166h-3p-PH02Gene22408.t1	ped-miR166h-3p		20295.4	18294.9	21314.3	12510.7	19060.4	15517.9	17062	10955	18967.6	15177.7		PH02Gene22408.t1		45.0554	70.8467	49.8753	60.5069	58.2096	47.3748	61.8015	58.2147	69.4962	80.5632
ped-miR166h-3p-PH02Gene31932.t1	ped-miR166h-3p		20295.4	18294.9	21314.3	12510.7	19060.4	15517.9	17062	10955	18967.6	15177.7		PH02Gene31932.t1		129.46	144.167	107.092	126.572	119.368	136.447	119.785	125.286	156.765	139.388
ped-miR166h-3p-PH02Gene22720.t1	ped-miR166h-3p		20295.4	18294.9	21314.3	12510.7	19060.4	15517.9	17062	10955	18967.6	15177.7		PH02Gene22720.t1		40.1777	53.2002	50.5188	60.7605	45.7682	44.0481	41.5012	42.9056	57.081	67.7815
ped-miR166h-3p-PH02Gene20408.t1	ped-miR166h-3p		20295.4	18294.9	21314.3	12510.7	19060.4	15517.9	17062	10955	18967.6	15177.7		PH02Gene20408.t1		0.768489	0.470318	1.21063	1.30723	0.581536	0.682159	0.499432	0.280678	0.67813	0.747636
ped-miR166h-3p-PH02Gene38420.t1	ped-miR166h-3p		20295.4	18294.9	21314.3	12510.7	19060.4	15517.9	17062	10955	18967.6	15177.7		PH02Gene38420.t1		46.2703	179.149	214.845	250.572	138.952	65.5643	115.14	198.888	238.158	197.996
ped-miR166h-3p-PH02Gene32772.t1	ped-miR166h-3p		20295.4	18294.9	21314.3	12510.7	19060.4	15517.9	17062	10955	18967.6	15177.7		PH02Gene32772.t1		0.0132867	0.0139133	0.0117163	0.126353	0.0493523	0.0710967	0.003618	0.049556	0.0332127	0.114104
ped-miR166j-PH02Gene00975.t1	ped-miR166j		3896.04	10018.6	3594.1	2177.04	4048.98	8989.53	3606.92	11697.3	6154.53	2610.62		PH02Gene00975.t1		19.3607	24.8842	31.5886	29.4009	23.5291	22.4694	23.0053	25.3129	30.8266	30.1462
ped-miR166j-PH02Gene34818.t3	ped-miR166j		3896.04	10018.6	3594.1	2177.04	4048.98	8989.53	3606.92	11697.3	6154.53	2610.62		PH02Gene34818.t3		6.27678	3.65654	5.51723	6.64526	4.91701	4.27992	2.97807	3.04589	3.8206	4.54673
ped-miR166j-PH02Gene22408.t1	ped-miR166j		3896.04	10018.6	3594.1	2177.04	4048.98	8989.53	3606.92	11697.3	6154.53	2610.62		PH02Gene22408.t1		45.0554	70.8467	49.8753	60.5069	58.2096	47.3748	61.8015	58.2147	69.4962	80.5632
ped-miR166j-PH02Gene31932.t1	ped-miR166j		3896.04	10018.6	3594.1	2177.04	4048.98	8989.53	3606.92	11697.3	6154.53	2610.62		PH02Gene31932.t1		129.46	144.167	107.092	126.572	119.368	136.447	119.785	125.286	156.765	139.388
ped-miR166j-PH02Gene22720.t1	ped-miR166j		3896.04	10018.6	3594.1	2177.04	4048.98	8989.53	3606.92	11697.3	6154.53	2610.62		PH02Gene22720.t1		40.1777	53.2002	50.5188	60.7605	45.7682	44.0481	41.5012	42.9056	57.081	67.7815
ped-miR166j-PH02Gene20408.t1	ped-miR166j		3896.04	10018.6	3594.1	2177.04	4048.98	8989.53	3606.92	11697.3	6154.53	2610.62		PH02Gene20408.t1		0.768489	0.470318	1.21063	1.30723	0.581536	0.682159	0.499432	0.280678	0.67813	0.747636
ped-miR166j-PH02Gene38420.t1	ped-miR166j		3896.04	10018.6	3594.1	2177.04	4048.98	8989.53	3606.92	11697.3	6154.53	2610.62		PH02Gene38420.t1		46.2703	179.149	214.845	250.572	138.952	65.5643	115.14	198.888	238.158	197.996
ped-miR166j-PH02Gene32772.t1	ped-miR166j		3896.04	10018.6	3594.1	2177.04	4048.98	8989.53	3606.92	11697.3	6154.53	2610.62		PH02Gene32772.t1		0.0132867	0.0139133	0.0117163	0.126353	0.0493523	0.0710967	0.003618	0.049556	0.0332127	0.114104

## Sheet: Table S5-2
Table S5-2. 21 miR166-target pairs identified in samples from the wild type (WT) Moso bamboo group.
Pair	miRNA	Family	Target	AlignmentScore	AlignmentRange	CleavageSite	Category	P-value	Duplicate?
ped-miR166a-3p-PH02Gene00975.t1	ped-miR166a-3p	MIR166	PH02Gene00975.t1	3	1031-1051	1042	0	0.0526015	1
ped-miR166a-3p-PH02Gene20408.t1	ped-miR166a-3p	MIR166	PH02Gene20408.t1	3	979-999	990	0	0.0526015	1
ped-miR166a-3p-PH02Gene22408.t1	ped-miR166a-3p	MIR166	PH02Gene22408.t1	3	1097-1117	1108	0	0.0526015	1
ped-miR166a-3p-PH02Gene22720.t1	ped-miR166a-3p	MIR166	PH02Gene22720.t1	3	1165-1185	1176	0	0.0526015	1
ped-miR166a-3p-PH02Gene31932.t1	ped-miR166a-3p	MIR166	PH02Gene31932.t1	3	940-960	951	0	0.0526015	1
ped-miR166a-3p-PH02Gene34818.t3	ped-miR166a-3p	MIR166	PH02Gene34818.t3	3	992-1012	1003	0	0.0526015	1
ped-miR166a-3p-PH02Gene38420.t1	ped-miR166a-3p	MIR166	PH02Gene38420.t1	3	864-884	875	0	0.0526015	1
ped-miR166h-3p-PH02Gene00975.t1	ped-miR166h-3p	MIR166	PH02Gene00975.t1	2.5	1032-1051	1042	0	0.0407137	1
ped-miR166h-3p-PH02Gene20408.t1	ped-miR166h-3p	MIR166	PH02Gene20408.t1	2.5	980-999	990	0	0.0407137	1
ped-miR166h-3p-PH02Gene22408.t1	ped-miR166h-3p	MIR166	PH02Gene22408.t1	2.5	1098-1117	1108	0	0.0407137	1
ped-miR166h-3p-PH02Gene22720.t1	ped-miR166h-3p	MIR166	PH02Gene22720.t1	2.5	1166-1185	1176	0	0.0407137	1
ped-miR166h-3p-PH02Gene31932.t1	ped-miR166h-3p	MIR166	PH02Gene31932.t1	2.5	941-960	951	0	0.0407137	1
ped-miR166h-3p-PH02Gene34818.t3	ped-miR166h-3p	MIR166	PH02Gene34818.t3	2.5	993-1012	1003	0	0.0407137	1
ped-miR166h-3p-PH02Gene38420.t1	ped-miR166h-3p	MIR166	PH02Gene38420.t1	2.5	865-884	875	0	0.0407137	1
ped-miR166j-PH02Gene00975.t1	ped-miR166j	MIR166	PH02Gene00975.t1	3	1031-1051	1042	0	0.0367181	1
ped-miR166j-PH02Gene20408.t1	ped-miR166j	MIR166	PH02Gene20408.t1	3	979-999	990	0	0.0367181	1
ped-miR166j-PH02Gene22408.t1	ped-miR166j	MIR166	PH02Gene22408.t1	3	1097-1117	1108	0	0.0367181	1
ped-miR166j-PH02Gene22720.t1	ped-miR166j	MIR166	PH02Gene22720.t1	3	1165-1185	1176	0	0.0367181	1
ped-miR166j-PH02Gene31932.t1	ped-miR166j	MIR166	PH02Gene31932.t1	3	940-960	951	0	0.0367181	1
ped-miR166j-PH02Gene34818.t3	ped-miR166j	MIR166	PH02Gene34818.t3	3	992-1012	1003	0	0.0367181	1
ped-miR166j-PH02Gene38420.t1	ped-miR166j	MIR166	PH02Gene38420.t1	3	864-884	875	0	0.0367181	1

## Sheet: Table S5-3
Table S5-3. 17 miRNA-target pairs identified in samples from the thick wall (TW) variant group.
Pair	miRNA	Family	Target	AlignmentScore	AlignmentRange	CleavageSite	Category	P-value	Duplicate?
ped-miR166a-3p-PH02Gene31932.t1	ped-miR166a-3p	MIR166	PH02Gene31932.t1	3	940-960	951	0	0.0522587	1
ped-miR166a-3p-PH02Gene00975.t1	ped-miR166a-3p	MIR166	PH02Gene00975.t1	3	1031-1051	1042	0	0.0522587	1
ped-miR166a-3p-PH02Gene22408.t1	ped-miR166a-3p	MIR166	PH02Gene22408.t1	3	1097-1117	1108	0	0.0522587	1
ped-miR166a-3p-PH02Gene38420.t1	ped-miR166a-3p	MIR166	PH02Gene38420.t1	3	864-884	875	0	0.0522587	1
ped-miR166a-3p-PH02Gene22720.t1	ped-miR166a-3p	MIR166	PH02Gene22720.t1	3	1165-1185	1176	0	0.0522587	1
ped-miR166h-3p-PH02Gene32772.t1	ped-miR166h-3p	MIR166	PH02Gene32772.t1	5.5	1689-1708	1699	0	0.0253628	1
ped-miR166h-3p-PH02Gene31932.t1	ped-miR166h-3p	MIR166	PH02Gene31932.t1	2.5	941-960	951	0	0.0404467	1
ped-miR166h-3p-PH02Gene00975.t1	ped-miR166h-3p	MIR166	PH02Gene00975.t1	2.5	1032-1051	1042	0	0.0404467	1
ped-miR166h-3p-PH02Gene22408.t1	ped-miR166h-3p	MIR166	PH02Gene22408.t1	2.5	1098-1117	1108	0	0.0404467	1
ped-miR166h-3p-PH02Gene38420.t1	ped-miR166h-3p	MIR166	PH02Gene38420.t1	2.5	865-884	875	0	0.0404467	1
ped-miR166h-3p-PH02Gene22720.t1	ped-miR166h-3p	MIR166	PH02Gene22720.t1	2.5	1166-1185	1176	0	0.0404467	1
ped-miR166j-PH02Gene32772.t1	ped-miR166j	MIR166	PH02Gene32772.t1	5	1688-1708	1699	0	0.0338211	1
ped-miR166j-PH02Gene31932.t1	ped-miR166j	MIR166	PH02Gene31932.t1	3	940-960	951	0	0.0364768	1
ped-miR166j-PH02Gene00975.t1	ped-miR166j	MIR166	PH02Gene00975.t1	3	1031-1051	1042	0	0.0364768	1
ped-miR166j-PH02Gene22408.t1	ped-miR166j	MIR166	PH02Gene22408.t1	3	1097-1117	1108	0	0.0364768	1
ped-miR166j-PH02Gene38420.t1	ped-miR166j	MIR166	PH02Gene38420.t1	3	864-884	875	0	0.0364768	1
ped-miR166j-PH02Gene22720.t1	ped-miR166j	MIR166	PH02Gene22720.t1	3	1165-1185	1176	0	0.0364768	1
